# Supplementary material for: Genome-Wide Identification and Characterization of the NAC Gene Family and Its Involvement in Cold Response in Dendrobium officinale
Source: Plants (Basel). 2023 Oct 20;12(20):3626. doi: 10.3390/plants12203626 (PMC10609684; doi:10.3390/plants12203626)
Supplement: Supplementary file 1 [file plants-12-03626-s001.zip]

Archive with 1 entries (1 files):
- plants-2555829-supplementary.xlsx
