# Supplementary material for: Genome-Wide Identification and Characterization of the NAC Gene Family and Its Involvement in Cold Response in Dendrobium officinale
Source: Plants (Basel). 2023 Oct 20;12(20):3626. doi: 10.3390/plants12203626 (PMC10609684; doi:10.3390/plants12203626)
Supplement: Supplementary file 1 [file plants-12-03626-s001.zip › plants-2555829-supplementary.xlsx]

## Sheet: Table S1
Table S1. The cis-elements identified in the promoter regions of the 110 DoNAC genes
Gene	motif	Description	Function
DoNAC1	Box 4	part of a conserved DNA module involved in light responsiveness	Growth and development
DoNAC1	Box 4	part of a conserved DNA module involved in light responsiveness	Growth and development
DoNAC1	A-box	cis-acting regulatory element	Growth and development
DoNAC1	A-box	cis-acting regulatory element	Growth and development
DoNAC1	Sp1	light responsive element	Growth and development
DoNAC1	ABRE	cis-acting element involved in the abscisic acid responsiveness	Hormone responsive
DoNAC1	MBS	MYB binding site involved in drought-inducibility	Stress responsive
DoNAC1	TC-rich repeats	cis-acting element involved in defense and stress responsiveness	Stress responsive
DoNAC1	ARE	cis-acting regulatory element essential for the anaerobic induction	Stress responsive
DoNAC10	GTGGC-motif	part of a light responsive element	Growth and development
DoNAC10	TCCC-motif	part of a light responsive element	Growth and development
DoNAC10	ARE	cis-acting regulatory element essential for the anaerobic induction	Stress responsive
DoNAC10	ARE	cis-acting regulatory element essential for the anaerobic induction	Stress responsive
DoNAC10	TGACG-motif	cis-acting regulatory element involved in the MeJA-responsiveness	Stress responsive
DoNAC10	TGACG-motif	cis-acting regulatory element involved in the MeJA-responsiveness	Stress responsive
DoNAC10	LTR	cis-acting element involved in low-temperature responsiveness	Stress responsive
DoNAC10	TGA-element	auxin-responsive element	Hormone responsive
DoNAC10	Box 4	part of a conserved DNA module involved in light responsiveness	Growth and development
DoNAC10	Box 4	part of a conserved DNA module involved in light responsiveness	Growth and development
DoNAC10	Box 4	part of a conserved DNA module involved in light responsiveness	Growth and development
DoNAC10	Box 4	part of a conserved DNA module involved in light responsiveness	Growth and development
DoNAC10	Box 4	part of a conserved DNA module involved in light responsiveness	Growth and development
DoNAC10	Box 4	part of a conserved DNA module involved in light responsiveness	Growth and development
DoNAC10	Box 4	part of a conserved DNA module involved in light responsiveness	Growth and development
DoNAC10	GT1-motif	light responsive element	Growth and development
DoNAC10	G-Box	cis-acting regulatory element involved in light responsiveness	Growth and development
DoNAC10	G-box	cis-acting regulatory element involved in light responsiveness	Growth and development
DoNAC10	G-box	cis-acting regulatory element involved in light responsiveness	Growth and development
DoNAC10	G-box	cis-acting regulatory element involved in light responsiveness	Growth and development
DoNAC10	G-box	cis-acting regulatory element involved in light responsiveness	Growth and development
DoNAC10	CGTCA-motif	cis-acting regulatory element involved in the MeJA-responsiveness	Stress responsive
DoNAC10	CGTCA-motif	cis-acting regulatory element involved in the MeJA-responsiveness	Stress responsive
DoNAC10	ABRE	cis-acting element involved in the abscisic acid responsiveness	Hormone responsive
DoNAC10	ABRE	cis-acting element involved in the abscisic acid responsiveness	Hormone responsive
DoNAC10	ABRE	cis-acting element involved in the abscisic acid responsiveness	Hormone responsive
DoNAC10	ABRE	cis-acting element involved in the abscisic acid responsiveness	Hormone responsive
DoNAC10	Sp1	light responsive element	Growth and development
DoNAC10	A-box	cis-acting regulatory element	Growth and development
DoNAC100	Box 4	part of a conserved DNA module involved in light responsiveness	Growth and development
DoNAC100	Box 4	part of a conserved DNA module involved in light responsiveness	Growth and development
DoNAC100	MRE	MYB binding site involved in light responsiveness	Growth and development
DoNAC100	CAT-box	cis-acting regulatory element related to meristem expression	Growth and development
DoNAC100	CAT-box	cis-acting regulatory element related to meristem expression	Growth and development
DoNAC100	CGTCA-motif	cis-acting regulatory element involved in the MeJA-responsiveness	Stress responsive
DoNAC100	CGTCA-motif	cis-acting regulatory element involved in the MeJA-responsiveness	Stress responsive
DoNAC100	A-box	cis-acting regulatory element	Growth and development
DoNAC100	P-box	gibberellin-responsive element	Hormone responsive
DoNAC100	circadian	cis-acting regulatory element involved in circadian control	Growth and development
DoNAC100	ATC-motif	part of a conserved DNA module involved in light responsiveness	Growth and development
DoNAC100	TGACG-motif	cis-acting regulatory element involved in the MeJA-responsiveness	Stress responsive
DoNAC100	TGACG-motif	cis-acting regulatory element involved in the MeJA-responsiveness	Stress responsive
DoNAC101	Box 4	part of a conserved DNA module involved in light responsiveness	Growth and development
DoNAC101	ATCT-motif	part of a conserved DNA module involved in light responsiveness	Growth and development
DoNAC101	TGA-element	auxin-responsive element	Hormone responsive
DoNAC101	TGA-element	auxin-responsive element	Hormone responsive
DoNAC101	CAT-box	cis-acting regulatory element related to meristem expression	Growth and development
DoNAC101	CGTCA-motif	cis-acting regulatory element involved in the MeJA-responsiveness	Stress responsive
DoNAC101	CGTCA-motif	cis-acting regulatory element involved in the MeJA-responsiveness	Stress responsive
DoNAC101	ABRE	cis-acting element involved in the abscisic acid responsiveness	Hormone responsive
DoNAC101	G-box	cis-acting regulatory element involved in light responsiveness	Growth and development
DoNAC101	G-box	cis-acting regulatory element involved in light responsiveness	Growth and development
DoNAC101	GATA-motif	part of a light responsive element	Growth and development
DoNAC101	GATA-motif	part of a light responsive element	Growth and development
DoNAC101	I-box	part of a light responsive element	Growth and development
DoNAC101	MBS	MYB binding site involved in drought-inducibility	Stress responsive
DoNAC101	LTR	cis-acting element involved in low-temperature responsiveness	Stress responsive
DoNAC101	ARE	cis-acting regulatory element essential for the anaerobic induction	Stress responsive
DoNAC101	ARE	cis-acting regulatory element essential for the anaerobic induction	Stress responsive
DoNAC101	TGACG-motif	cis-acting regulatory element involved in the MeJA-responsiveness	Stress responsive
DoNAC101	TGACG-motif	cis-acting regulatory element involved in the MeJA-responsiveness	Stress responsive
DoNAC102	ABRE	cis-acting element involved in the abscisic acid responsiveness	Hormone responsive
DoNAC102	ABRE	cis-acting element involved in the abscisic acid responsiveness	Hormone responsive
DoNAC102	ABRE	cis-acting element involved in the abscisic acid responsiveness	Hormone responsive
DoNAC102	ABRE	cis-acting element involved in the abscisic acid responsiveness	Hormone responsive
DoNAC102	CGTCA-motif	cis-acting regulatory element involved in the MeJA-responsiveness	Stress responsive
DoNAC102	CGTCA-motif	cis-acting regulatory element involved in the MeJA-responsiveness	Stress responsive
DoNAC102	CGTCA-motif	cis-acting regulatory element involved in the MeJA-responsiveness	Stress responsive
DoNAC102	TCT-motif	part of a light responsive element	Growth and development
DoNAC102	G-Box	cis-acting regulatory element involved in light responsiveness	Growth and development
DoNAC102	G-Box	cis-acting regulatory element involved in light responsiveness	Growth and development
DoNAC102	G-box	cis-acting regulatory element involved in light responsiveness	Growth and development
DoNAC102	G-box	cis-acting regulatory element involved in light responsiveness	Growth and development
DoNAC102	TGA-element	auxin-responsive element	Hormone responsive
DoNAC102	TCA-element	cis-acting element involved in salicylic acid responsiveness	Stress responsive
DoNAC102	TCA-element	cis-acting element involved in salicylic acid responsiveness	Stress responsive
DoNAC102	TGACG-motif	cis-acting regulatory element involved in the MeJA-responsiveness	Stress responsive
DoNAC102	TGACG-motif	cis-acting regulatory element involved in the MeJA-responsiveness	Stress responsive
DoNAC102	TGACG-motif	cis-acting regulatory element involved in the MeJA-responsiveness	Stress responsive
DoNAC102	ARE	cis-acting regulatory element essential for the anaerobic induction	Stress responsive
DoNAC102	O2-site	cis-acting regulatory element involved in zein metabolism regulation	Stress responsive
DoNAC103	ATC-motif	part of a conserved DNA module involved in light responsiveness	Growth and development
DoNAC103	TC-rich repeats	cis-acting element involved in defense and stress responsiveness	Stress responsive
DoNAC103	ARE	cis-acting regulatory element essential for the anaerobic induction	Stress responsive
DoNAC103	ARE	cis-acting regulatory element essential for the anaerobic induction	Stress responsive
DoNAC103	GARE-motif	gibberellin-responsive element	Hormone responsive
DoNAC103	AE-box	part of a module for light response	Growth and development
DoNAC103	HD-Zip 1	element involved in differentiation of the palisade mesophyll cells	Differentiation and specificity
DoNAC103	MBS	MYB binding site involved in drought-inducibility	Stress responsive
DoNAC103	Sp1	light responsive element	Growth and development
DoNAC103	TCT-motif	part of a light responsive element	Growth and development
DoNAC103	GATA-motif	part of a light responsive element	Growth and development
DoNAC103	GT1-motif	light responsive element	Growth and development
DoNAC103	GCN4_motif	cis-regulatory element involved in endosperm expression	Growth and development
DoNAC103	MRE	MYB binding site involved in light responsiveness	Growth and development
DoNAC104	ABRE	cis-acting element involved in the abscisic acid responsiveness	Hormone responsive
DoNAC104	circadian	cis-acting regulatory element involved in circadian control	Growth and development
DoNAC104	TCT-motif	part of a light responsive element	Growth and development
DoNAC104	TCCC-motif	part of a light responsive element	Growth and development
DoNAC104	G-Box	cis-acting regulatory element involved in light responsiveness	Growth and development
DoNAC104	ARE	cis-acting regulatory element essential for the anaerobic induction	Stress responsive
DoNAC104	Box 4	part of a conserved DNA module involved in light responsiveness	Growth and development
DoNAC104	Box 4	part of a conserved DNA module involved in light responsiveness	Growth and development
DoNAC105	TGA-element	auxin-responsive element	Hormone responsive
DoNAC105	MRE	MYB binding site involved in light responsiveness	Growth and development
DoNAC105	TCT-motif	part of a light responsive element	Growth and development
DoNAC105	CGTCA-motif	cis-acting regulatory element involved in the MeJA-responsiveness	Stress responsive
DoNAC105	ABRE	cis-acting element involved in the abscisic acid responsiveness	Hormone responsive
DoNAC105	G-box	cis-acting regulatory element involved in light responsiveness	Growth and development
DoNAC105	GATA-motif	part of a light responsive element	Growth and development
DoNAC105	GT1-motif	light responsive element	Growth and development
DoNAC105	chs-CMA1a	part of a light responsive element	Growth and development
DoNAC105	I-box	part of a light responsive element	Growth and development
DoNAC105	MBS	MYB binding site involved in drought-inducibility	Stress responsive
DoNAC105	LTR	cis-acting element involved in low-temperature responsiveness	Stress responsive
DoNAC105	TGACG-motif	cis-acting regulatory element involved in the MeJA-responsiveness	Stress responsive
DoNAC105	AE-box	part of a module for light response	Growth and development
DoNAC106	ABRE	cis-acting element involved in the abscisic acid responsiveness	Hormone responsive
DoNAC106	ABRE	cis-acting element involved in the abscisic acid responsiveness	Hormone responsive
DoNAC106	ABRE	cis-acting element involved in the abscisic acid responsiveness	Hormone responsive
DoNAC106	CGTCA-motif	cis-acting regulatory element involved in the MeJA-responsiveness	Stress responsive
DoNAC106	CGTCA-motif	cis-acting regulatory element involved in the MeJA-responsiveness	Stress responsive
DoNAC106	Sp1	light responsive element	Growth and development
DoNAC106	GT1-motif	light responsive element	Growth and development
DoNAC106	G-box	cis-acting regulatory element involved in light responsiveness	Growth and development
DoNAC106	G-box	cis-acting regulatory element involved in light responsiveness	Growth and development
DoNAC106	G-box	cis-acting regulatory element involved in light responsiveness	Growth and development
DoNAC106	P-box	gibberellin-responsive element	Hormone responsive
DoNAC106	MBS	MYB binding site involved in drought-inducibility	Stress responsive
DoNAC106	LTR	cis-acting element involved in low-temperature responsiveness	Stress responsive
DoNAC106	LTR	cis-acting element involved in low-temperature responsiveness	Stress responsive
DoNAC106	TCCC-motif	part of a light responsive element	Growth and development
DoNAC106	GARE-motif	gibberellin-responsive element	Hormone responsive
DoNAC106	3-AF1 binding site	light responsive element	Growth and development
DoNAC106	TGACG-motif	cis-acting regulatory element involved in the MeJA-responsiveness	Stress responsive
DoNAC106	TGACG-motif	cis-acting regulatory element involved in the MeJA-responsiveness	Stress responsive
DoNAC106	AuxRR-core	cis-acting regulatory element involved in auxin responsiveness	Hormone responsive
DoNAC107	GCN4_motif	cis-regulatory element involved in endosperm expression	Growth and development
DoNAC107	Box 4	part of a conserved DNA module involved in light responsiveness	Growth and development
DoNAC107	GATA-motif	part of a light responsive element	Growth and development
DoNAC107	GT1-motif	light responsive element	Growth and development
DoNAC107	TCT-motif	part of a light responsive element	Growth and development
DoNAC107	MBS	MYB binding site involved in drought-inducibility	Stress responsive
DoNAC107	P-box	gibberellin-responsive element	Hormone responsive
DoNAC107	GARE-motif	gibberellin-responsive element	Hormone responsive
DoNAC107	AE-box	part of a module for light response	Growth and development
DoNAC107	LTR	cis-acting element involved in low-temperature responsiveness	Stress responsive
DoNAC107	LTR	cis-acting element involved in low-temperature responsiveness	Stress responsive
DoNAC107	TC-rich repeats	cis-acting element involved in defense and stress responsiveness	Stress responsive
DoNAC107	TC-rich repeats	cis-acting element involved in defense and stress responsiveness	Stress responsive
DoNAC107	circadian	cis-acting regulatory element involved in circadian control	Growth and development
DoNAC108	AAAC-motif	light responsive element	Growth and development
DoNAC108	TCT-motif	part of a light responsive element	Growth and development
DoNAC108	TC-rich repeats	cis-acting element involved in defense and stress responsiveness	Stress responsive
DoNAC108	HD-Zip 1	element involved in differentiation of the palisade mesophyll cells	Differentiation and specificity
DoNAC108	MBS	MYB binding site involved in drought-inducibility	Stress responsive
DoNAC108	MRE	MYB binding site involved in light responsiveness	Growth and development
DoNAC108	Box 4	part of a conserved DNA module involved in light responsiveness	Growth and development
DoNAC108	O2-site	cis-acting regulatory element involved in zein metabolism regulation	Stress responsive
DoNAC109	A-box	cis-acting regulatory element	Growth and development
DoNAC109	CGTCA-motif	cis-acting regulatory element involved in the MeJA-responsiveness	Stress responsive
DoNAC109	Box 4	part of a conserved DNA module involved in light responsiveness	Growth and development
DoNAC109	Box 4	part of a conserved DNA module involved in light responsiveness	Growth and development
DoNAC109	TGACG-motif	cis-acting regulatory element involved in the MeJA-responsiveness	Stress responsive
DoNAC109	circadian	cis-acting regulatory element involved in circadian control	Growth and development
DoNAC109	ATC-motif	part of a conserved DNA module involved in light responsiveness	Growth and development
DoNAC109	TC-rich repeats	cis-acting element involved in defense and stress responsiveness	Stress responsive
DoNAC109	TATC-box	cis-acting element involved in gibberellin-responsiveness	Hormone responsive
DoNAC109	P-box	gibberellin-responsive element	Hormone responsive
DoNAC109	I-box	part of a light responsive element	Growth and development
DoNAC11	G-box	cis-acting regulatory element involved in light responsiveness	Growth and development
DoNAC11	GT1-motif	light responsive element	Growth and development
DoNAC11	GT1-motif	light responsive element	Growth and development
DoNAC11	ABRE	cis-acting element involved in the abscisic acid responsiveness	Hormone responsive
DoNAC11	ABRE	cis-acting element involved in the abscisic acid responsiveness	Hormone responsive
DoNAC11	CGTCA-motif	cis-acting regulatory element involved in the MeJA-responsiveness	Stress responsive
DoNAC11	CGTCA-motif	cis-acting regulatory element involved in the MeJA-responsiveness	Stress responsive
DoNAC11	CGTCA-motif	cis-acting regulatory element involved in the MeJA-responsiveness	Stress responsive
DoNAC11	CGTCA-motif	cis-acting regulatory element involved in the MeJA-responsiveness	Stress responsive
DoNAC11	TGA-element	auxin-responsive element	Hormone responsive
DoNAC11	Box 4	part of a conserved DNA module involved in light responsiveness	Growth and development
DoNAC11	ATCT-motif	part of a conserved DNA module involved in light responsiveness	Growth and development
DoNAC11	TGACG-motif	cis-acting regulatory element involved in the MeJA-responsiveness	Stress responsive
DoNAC11	TGACG-motif	cis-acting regulatory element involved in the MeJA-responsiveness	Stress responsive
DoNAC11	TGACG-motif	cis-acting regulatory element involved in the MeJA-responsiveness	Stress responsive
DoNAC11	TGACG-motif	cis-acting regulatory element involved in the MeJA-responsiveness	Stress responsive
DoNAC11	TC-rich repeats	cis-acting element involved in defense and stress responsiveness	Stress responsive
DoNAC11	HD-Zip 1	element involved in differentiation of the palisade mesophyll cells	Differentiation and specificity
DoNAC11	O2-site	cis-acting regulatory element involved in zein metabolism regulation	Stress responsive
DoNAC110	GC-motif	enhancer-like element involved in anoxic specific inducibility	Differentiation and specificity
DoNAC110	G-box	cis-acting regulatory element involved in light responsiveness	Growth and development
DoNAC110	G-box	cis-acting regulatory element involved in light responsiveness	Growth and development
DoNAC110	G-box	cis-acting regulatory element involved in light responsiveness	Growth and development
DoNAC110	G-box	cis-acting regulatory element involved in light responsiveness	Growth and development
DoNAC110	G-Box	cis-acting regulatory element involved in light responsiveness	Growth and development
DoNAC110	G-Box	cis-acting regulatory element involved in light responsiveness	Growth and development
DoNAC110	TGACG-motif	cis-acting regulatory element involved in the MeJA-responsiveness	Stress responsive
DoNAC110	TGACG-motif	cis-acting regulatory element involved in the MeJA-responsiveness	Stress responsive
DoNAC110	TGACG-motif	cis-acting regulatory element involved in the MeJA-responsiveness	Stress responsive
DoNAC110	TCT-motif	part of a light responsive element	Growth and development
DoNAC110	ABRE	cis-acting element involved in the abscisic acid responsiveness	Hormone responsive
DoNAC110	ABRE	cis-acting element involved in the abscisic acid responsiveness	Hormone responsive
DoNAC110	ABRE	cis-acting element involved in the abscisic acid responsiveness	Hormone responsive
DoNAC110	ABRE	cis-acting element involved in the abscisic acid responsiveness	Hormone responsive
DoNAC110	ABRE	cis-acting element involved in the abscisic acid responsiveness	Hormone responsive
DoNAC110	ABRE	cis-acting element involved in the abscisic acid responsiveness	Hormone responsive
DoNAC110	ABRE	cis-acting element involved in the abscisic acid responsiveness	Hormone responsive
DoNAC110	ABRE	cis-acting element involved in the abscisic acid responsiveness	Hormone responsive
DoNAC110	ABRE	cis-acting element involved in the abscisic acid responsiveness	Hormone responsive
DoNAC110	CGTCA-motif	cis-acting regulatory element involved in the MeJA-responsiveness	Stress responsive
DoNAC110	CGTCA-motif	cis-acting regulatory element involved in the MeJA-responsiveness	Stress responsive
DoNAC110	CGTCA-motif	cis-acting regulatory element involved in the MeJA-responsiveness	Stress responsive
DoNAC110	LTR	cis-acting element involved in low-temperature responsiveness	Stress responsive
DoNAC12	RY-element	cis-acting regulatory element involved in seed-specific regulation	Differentiation and specificity
DoNAC12	Pc-CMA2a	part of a light responsive element	Growth and development
DoNAC12	ATC-motif	part of a conserved DNA module involved in light responsiveness	Growth and development
DoNAC12	ARE	cis-acting regulatory element essential for the anaerobic induction	Stress responsive
DoNAC12	Box II -like sequence	cis-acting regulatory element	Growth and development
DoNAC12	TGACG-motif	cis-acting regulatory element involved in the MeJA-responsiveness	Stress responsive
DoNAC12	MSA-like	cis-acting element involved in cell cycle regulation	Growth and development
DoNAC12	I-box	part of a light responsive element	Growth and development
DoNAC12	CGTCA-motif	cis-acting regulatory element involved in the MeJA-responsiveness	Stress responsive
DoNAC12	A-box	cis-acting regulatory element	Growth and development
DoNAC12	GATA-motif	part of a light responsive element	Growth and development
DoNAC12	GT1-motif	light responsive element	Growth and development
DoNAC12	ATCT-motif	part of a conserved DNA module involved in light responsiveness	Growth and development
DoNAC12	Box 4	part of a conserved DNA module involved in light responsiveness	Growth and development
DoNAC12	TCA-element	cis-acting element involved in salicylic acid responsiveness	Stress responsive
DoNAC13	CGTCA-motif	cis-acting regulatory element involved in the MeJA-responsiveness	Stress responsive
DoNAC13	CAT-box	cis-acting regulatory element related to meristem expression	Growth and development
DoNAC13	A-box	cis-acting regulatory element	Growth and development
DoNAC13	GT1-motif	light responsive element	Growth and development
DoNAC13	GATA-motif	part of a light responsive element	Growth and development
DoNAC13	Box 4	part of a conserved DNA module involved in light responsiveness	Growth and development
DoNAC13	Box 4	part of a conserved DNA module involved in light responsiveness	Growth and development
DoNAC13	ATC-motif	part of a conserved DNA module involved in light responsiveness	Growth and development
DoNAC13	ARE	cis-acting regulatory element essential for the anaerobic induction	Stress responsive
DoNAC13	TGACG-motif	cis-acting regulatory element involved in the MeJA-responsiveness	Stress responsive
DoNAC14	CGTCA-motif	cis-acting regulatory element involved in the MeJA-responsiveness	Stress responsive
DoNAC14	CGTCA-motif	cis-acting regulatory element involved in the MeJA-responsiveness	Stress responsive
DoNAC14	ABRE	cis-acting element involved in the abscisic acid responsiveness	Hormone responsive
DoNAC14	ABRE	cis-acting element involved in the abscisic acid responsiveness	Hormone responsive
DoNAC14	ABRE	cis-acting element involved in the abscisic acid responsiveness	Hormone responsive
DoNAC14	ABRE	cis-acting element involved in the abscisic acid responsiveness	Hormone responsive
DoNAC14	ABRE	cis-acting element involved in the abscisic acid responsiveness	Hormone responsive
DoNAC14	TCT-motif	part of a light responsive element	Growth and development
DoNAC14	A-box	cis-acting regulatory element	Growth and development
DoNAC14	A-box	cis-acting regulatory element	Growth and development
DoNAC14	GT1-motif	light responsive element	Growth and development
DoNAC14	GT1-motif	light responsive element	Growth and development
DoNAC14	G-Box	cis-acting regulatory element involved in light responsiveness	Growth and development
DoNAC14	G-box	cis-acting regulatory element involved in light responsiveness	Growth and development
DoNAC14	G-box	cis-acting regulatory element involved in light responsiveness	Growth and development
DoNAC14	G-box	cis-acting regulatory element involved in light responsiveness	Growth and development
DoNAC14	G-box	cis-acting regulatory element involved in light responsiveness	Growth and development
DoNAC14	G-box	cis-acting regulatory element involved in light responsiveness	Growth and development
DoNAC14	LAMP-element	part of a light responsive element	Growth and development
DoNAC14	Box 4	part of a conserved DNA module involved in light responsiveness	Growth and development
DoNAC14	MRE	MYB binding site involved in light responsiveness	Growth and development
DoNAC14	MRE	MYB binding site involved in light responsiveness	Growth and development
DoNAC14	LTR	cis-acting element involved in low-temperature responsiveness	Stress responsive
DoNAC14	TC-rich repeats	cis-acting element involved in defense and stress responsiveness	Stress responsive
DoNAC14	RY-element	cis-acting regulatory element involved in seed-specific regulation	Differentiation and specificity
DoNAC14	MBSI	MYB binding site involved in flavonoid biosynthetic genes regulation	Hormone responsive
DoNAC14	TCCC-motif	part of a light responsive element	Growth and development
DoNAC14	AE-box	part of a module for light response	Growth and development
DoNAC14	TGACG-motif	cis-acting regulatory element involved in the MeJA-responsiveness	Stress responsive
DoNAC14	TGACG-motif	cis-acting regulatory element involved in the MeJA-responsiveness	Stress responsive
DoNAC14	I-box	part of a light responsive element	Growth and development
DoNAC15	GCN4_motif	cis-regulatory element involved in endosperm expression	Growth and development
DoNAC15	Box 4	part of a conserved DNA module involved in light responsiveness	Growth and development
DoNAC15	ABRE	cis-acting element involved in the abscisic acid responsiveness	Hormone responsive
DoNAC15	ABRE	cis-acting element involved in the abscisic acid responsiveness	Hormone responsive
DoNAC15	ABRE	cis-acting element involved in the abscisic acid responsiveness	Hormone responsive
DoNAC15	CGTCA-motif	cis-acting regulatory element involved in the MeJA-responsiveness	Stress responsive
DoNAC15	CGTCA-motif	cis-acting regulatory element involved in the MeJA-responsiveness	Stress responsive
DoNAC15	A-box	cis-acting regulatory element	Growth and development
DoNAC15	A-box	cis-acting regulatory element	Growth and development
DoNAC15	A-box	cis-acting regulatory element	Growth and development
DoNAC15	GATA-motif	part of a light responsive element	Growth and development
DoNAC15	GT1-motif	light responsive element	Growth and development
DoNAC15	G-Box	cis-acting regulatory element involved in light responsiveness	Growth and development
DoNAC15	G-box	cis-acting regulatory element involved in light responsiveness	Growth and development
DoNAC15	G-box	cis-acting regulatory element involved in light responsiveness	Growth and development
DoNAC15	G-box	cis-acting regulatory element involved in light responsiveness	Growth and development
DoNAC15	G-box	cis-acting regulatory element involved in light responsiveness	Growth and development
DoNAC15	G-box	cis-acting regulatory element involved in light responsiveness	Growth and development
DoNAC15	O2-site	cis-acting regulatory element involved in zein metabolism regulation	Stress responsive
DoNAC15	MBS	MYB binding site involved in drought-inducibility	Stress responsive
DoNAC15	circadian	cis-acting regulatory element involved in circadian control	Growth and development
DoNAC15	AE-box	part of a module for light response	Growth and development
DoNAC15	TGACG-motif	cis-acting regulatory element involved in the MeJA-responsiveness	Stress responsive
DoNAC15	TGACG-motif	cis-acting regulatory element involved in the MeJA-responsiveness	Stress responsive
DoNAC15	ARE	cis-acting regulatory element essential for the anaerobic induction	Stress responsive
DoNAC15	3-AF1 binding site	light responsive element	Growth and development
DoNAC15	3-AF1 binding site	light responsive element	Growth and development
DoNAC16	GT1-motif	light responsive element	Growth and development
DoNAC16	G-box	cis-acting regulatory element involved in light responsiveness	Growth and development
DoNAC16	G-Box	cis-acting regulatory element involved in light responsiveness	Growth and development
DoNAC16	ABRE	cis-acting element involved in the abscisic acid responsiveness	Hormone responsive
DoNAC16	CGTCA-motif	cis-acting regulatory element involved in the MeJA-responsiveness	Stress responsive
DoNAC16	CAT-box	cis-acting regulatory element related to meristem expression	Growth and development
DoNAC16	A-box	cis-acting regulatory element	Growth and development
DoNAC16	A-box	cis-acting regulatory element	Growth and development
DoNAC16	Box 4	part of a conserved DNA module involved in light responsiveness	Growth and development
DoNAC16	AE-box	part of a module for light response	Growth and development
DoNAC16	TGACG-motif	cis-acting regulatory element involved in the MeJA-responsiveness	Stress responsive
DoNAC16	ARE	cis-acting regulatory element essential for the anaerobic induction	Stress responsive
DoNAC16	AuxRR-core	cis-acting regulatory element involved in auxin responsiveness	Hormone responsive
DoNAC16	circadian	cis-acting regulatory element involved in circadian control	Growth and development
DoNAC16	MBS	MYB binding site involved in drought-inducibility	Stress responsive
DoNAC17	circadian	cis-acting regulatory element involved in circadian control	Growth and development
DoNAC17	circadian	cis-acting regulatory element involved in circadian control	Growth and development
DoNAC17	LTR	cis-acting element involved in low-temperature responsiveness	Stress responsive
DoNAC17	GARE-motif	gibberellin-responsive element	Hormone responsive
DoNAC17	O2-site	cis-acting regulatory element involved in zein metabolism regulation	Stress responsive
DoNAC17	I-box	part of a light responsive element	Growth and development
DoNAC17	GA-motif	part of a light responsive element	Growth and development
DoNAC17	CAT-box	cis-acting regulatory element related to meristem expression	Growth and development
DoNAC17	Box 4	part of a conserved DNA module involved in light responsiveness	Growth and development
DoNAC17	Box 4	part of a conserved DNA module involved in light responsiveness	Growth and development
DoNAC17	Box 4	part of a conserved DNA module involved in light responsiveness	Growth and development
DoNAC17	Box 4	part of a conserved DNA module involved in light responsiveness	Growth and development
DoNAC17	TCA-element	cis-acting element involved in salicylic acid responsiveness	Stress responsive
DoNAC17	MRE	MYB binding site involved in light responsiveness	Growth and development
DoNAC17	ACE	cis-acting element involved in light responsiveness	Growth and development
DoNAC18	Box 4	part of a conserved DNA module involved in light responsiveness	Growth and development
DoNAC18	Box 4	part of a conserved DNA module involved in light responsiveness	Growth and development
DoNAC18	Box 4	part of a conserved DNA module involved in light responsiveness	Growth and development
DoNAC18	TCA-element	cis-acting element involved in salicylic acid responsiveness	Stress responsive
DoNAC18	TCA-element	cis-acting element involved in salicylic acid responsiveness	Stress responsive
DoNAC18	TCA-element	cis-acting element involved in salicylic acid responsiveness	Stress responsive
DoNAC18	Sp1	light responsive element	Growth and development
DoNAC18	ABRE	cis-acting element involved in the abscisic acid responsiveness	Hormone responsive
DoNAC18	G-Box	cis-acting regulatory element involved in light responsiveness	Growth and development
DoNAC18	GATA-motif	part of a light responsive element	Growth and development
DoNAC18	I-box	part of a light responsive element	Growth and development
DoNAC18	I-box	part of a light responsive element	Growth and development
DoNAC18	RY-element	cis-acting regulatory element involved in seed-specific regulation	Differentiation and specificity
DoNAC18	ARE	cis-acting regulatory element essential for the anaerobic induction	Stress responsive
DoNAC18	WUN-motif	wound-responsive element	Stress responsive
DoNAC19	Box 4	part of a conserved DNA module involved in light responsiveness	Growth and development
DoNAC19	Box 4	part of a conserved DNA module involved in light responsiveness	Growth and development
DoNAC19	Box 4	part of a conserved DNA module involved in light responsiveness	Growth and development
DoNAC19	Box 4	part of a conserved DNA module involved in light responsiveness	Growth and development
DoNAC19	Box 4	part of a conserved DNA module involved in light responsiveness	Growth and development
DoNAC19	Box 4	part of a conserved DNA module involved in light responsiveness	Growth and development
DoNAC19	GT1-motif	light responsive element	Growth and development
DoNAC19	GT1-motif	light responsive element	Growth and development
DoNAC19	AT1-motif	part of a light responsive module	Growth and development
DoNAC19	CGTCA-motif	cis-acting regulatory element involved in the MeJA-responsiveness	Stress responsive
DoNAC19	MBS	MYB binding site involved in drought-inducibility	Stress responsive
DoNAC19	I-box	part of a light responsive element	Growth and development
DoNAC19	AE-box	part of a module for light response	Growth and development
DoNAC19	AE-box	part of a module for light response	Growth and development
DoNAC19	TGACG-motif	cis-acting regulatory element involved in the MeJA-responsiveness	Stress responsive
DoNAC2	GCN4_motif	cis-regulatory element involved in endosperm expression	Growth and development
DoNAC2	Box 4	part of a conserved DNA module involved in light responsiveness	Growth and development
DoNAC2	Box 4	part of a conserved DNA module involved in light responsiveness	Growth and development
DoNAC2	Box II	part of a light responsive element	Growth and development
DoNAC2	G-box	cis-acting regulatory element involved in light responsiveness	Growth and development
DoNAC2	CGTCA-motif	cis-acting regulatory element involved in the MeJA-responsiveness	Stress responsive
DoNAC2	TCT-motif	part of a light responsive element	Growth and development
DoNAC2	MBS	MYB binding site involved in drought-inducibility	Stress responsive
DoNAC2	I-box	part of a light responsive element	Growth and development
DoNAC2	chs-CMA1a	part of a light responsive element	Growth and development
DoNAC2	TGACG-motif	cis-acting regulatory element involved in the MeJA-responsiveness	Stress responsive
DoNAC2	ARE	cis-acting regulatory element essential for the anaerobic induction	Stress responsive
DoNAC2	TATC-box	cis-acting element involved in gibberellin-responsiveness	Hormone responsive
DoNAC2	circadian	cis-acting regulatory element involved in circadian control	Growth and development
DoNAC20	TCA-element	cis-acting element involved in salicylic acid responsiveness	Stress responsive
DoNAC20	Box 4	part of a conserved DNA module involved in light responsiveness	Growth and development
DoNAC20	Box 4	part of a conserved DNA module involved in light responsiveness	Growth and development
DoNAC20	G-box	cis-acting regulatory element involved in light responsiveness	Growth and development
DoNAC20	G-box	cis-acting regulatory element involved in light responsiveness	Growth and development
DoNAC20	G-box	cis-acting regulatory element involved in light responsiveness	Growth and development
DoNAC20	G-Box	cis-acting regulatory element involved in light responsiveness	Growth and development
DoNAC20	G-Box	cis-acting regulatory element involved in light responsiveness	Growth and development
DoNAC20	ABRE	cis-acting element involved in the abscisic acid responsiveness	Hormone responsive
DoNAC20	ABRE	cis-acting element involved in the abscisic acid responsiveness	Hormone responsive
DoNAC20	ABRE	cis-acting element involved in the abscisic acid responsiveness	Hormone responsive
DoNAC20	ABRE	cis-acting element involved in the abscisic acid responsiveness	Hormone responsive
DoNAC20	ABRE	cis-acting element involved in the abscisic acid responsiveness	Hormone responsive
DoNAC20	CGTCA-motif	cis-acting regulatory element involved in the MeJA-responsiveness	Stress responsive
DoNAC20	GA-motif	part of a light responsive element	Growth and development
DoNAC20	MBS	MYB binding site involved in drought-inducibility	Stress responsive
DoNAC20	O2-site	cis-acting regulatory element involved in zein metabolism regulation	Stress responsive
DoNAC20	TGACG-motif	cis-acting regulatory element involved in the MeJA-responsiveness	Stress responsive
DoNAC20	ARE	cis-acting regulatory element essential for the anaerobic induction	Stress responsive
DoNAC20	LTR	cis-acting element involved in low-temperature responsiveness	Stress responsive
DoNAC20	TATC-box	cis-acting element involved in gibberellin-responsiveness	Hormone responsive
DoNAC20	circadian	cis-acting regulatory element involved in circadian control	Growth and development
DoNAC21	P-box	gibberellin-responsive element	Hormone responsive
DoNAC21	GC-motif	enhancer-like element involved in anoxic specific inducibility	Differentiation and specificity
DoNAC21	HD-Zip 1	element involved in differentiation of the palisade mesophyll cells	Differentiation and specificity
DoNAC21	TGACG-motif	cis-acting regulatory element involved in the MeJA-responsiveness	Stress responsive
DoNAC21	TGACG-motif	cis-acting regulatory element involved in the MeJA-responsiveness	Stress responsive
DoNAC21	TGACG-motif	cis-acting regulatory element involved in the MeJA-responsiveness	Stress responsive
DoNAC21	Box 4	part of a conserved DNA module involved in light responsiveness	Growth and development
DoNAC21	Box 4	part of a conserved DNA module involved in light responsiveness	Growth and development
DoNAC21	CGTCA-motif	cis-acting regulatory element involved in the MeJA-responsiveness	Stress responsive
DoNAC21	CGTCA-motif	cis-acting regulatory element involved in the MeJA-responsiveness	Stress responsive
DoNAC21	CGTCA-motif	cis-acting regulatory element involved in the MeJA-responsiveness	Stress responsive
DoNAC21	ABRE	cis-acting element involved in the abscisic acid responsiveness	Hormone responsive
DoNAC21	ABRE	cis-acting element involved in the abscisic acid responsiveness	Hormone responsive
DoNAC21	ABRE	cis-acting element involved in the abscisic acid responsiveness	Hormone responsive
DoNAC21	ABRE	cis-acting element involved in the abscisic acid responsiveness	Hormone responsive
DoNAC21	A-box	cis-acting regulatory element	Growth and development
DoNAC21	A-box	cis-acting regulatory element	Growth and development
DoNAC21	A-box	cis-acting regulatory element	Growth and development
DoNAC21	G-Box	cis-acting regulatory element involved in light responsiveness	Growth and development
DoNAC21	G-box	cis-acting regulatory element involved in light responsiveness	Growth and development
DoNAC22	Gap-box	part of a light responsive element	Growth and development
DoNAC22	chs-CMA1a	part of a light responsive element	Growth and development
DoNAC22	GA-motif	part of a light responsive element	Growth and development
DoNAC22	ARE	cis-acting regulatory element essential for the anaerobic induction	Stress responsive
DoNAC22	TGACG-motif	cis-acting regulatory element involved in the MeJA-responsiveness	Stress responsive
DoNAC22	Box 4	part of a conserved DNA module involved in light responsiveness	Growth and development
DoNAC22	ATCT-motif	part of a conserved DNA module involved in light responsiveness	Growth and development
DoNAC22	TCA-element	cis-acting element involved in salicylic acid responsiveness	Stress responsive
DoNAC22	MRE	MYB binding site involved in light responsiveness	Growth and development
DoNAC22	Sp1	light responsive element	Growth and development
DoNAC22	CAT-box	cis-acting regulatory element related to meristem expression	Growth and development
DoNAC22	CGTCA-motif	cis-acting regulatory element involved in the MeJA-responsiveness	Stress responsive
DoNAC22	ABRE	cis-acting element involved in the abscisic acid responsiveness	Hormone responsive
DoNAC22	ABRE	cis-acting element involved in the abscisic acid responsiveness	Hormone responsive
DoNAC22	Box II	part of a light responsive element	Growth and development
DoNAC22	G-box	cis-acting regulatory element involved in light responsiveness	Growth and development
DoNAC22	G-box	cis-acting regulatory element involved in light responsiveness	Growth and development
DoNAC22	G-Box	cis-acting regulatory element involved in light responsiveness	Growth and development
DoNAC22	GT1-motif	light responsive element	Growth and development
DoNAC22	GT1-motif	light responsive element	Growth and development
DoNAC22	GT1-motif	light responsive element	Growth and development
DoNAC23	TCCC-motif	part of a light responsive element	Growth and development
DoNAC23	ARE	cis-acting regulatory element essential for the anaerobic induction	Stress responsive
DoNAC23	AuxRR-core	cis-acting regulatory element involved in auxin responsiveness	Hormone responsive
DoNAC23	TGACG-motif	cis-acting regulatory element involved in the MeJA-responsiveness	Stress responsive
DoNAC23	TGACG-motif	cis-acting regulatory element involved in the MeJA-responsiveness	Stress responsive
DoNAC23	TGACG-motif	cis-acting regulatory element involved in the MeJA-responsiveness	Stress responsive
DoNAC23	TGACG-motif	cis-acting regulatory element involved in the MeJA-responsiveness	Stress responsive
DoNAC23	O2-site	cis-acting regulatory element involved in zein metabolism regulation	Stress responsive
DoNAC23	GATT-motif	part of a light responsive element	Growth and development
DoNAC23	GATA-motif	part of a light responsive element	Growth and development
DoNAC23	GT1-motif	light responsive element	Growth and development
DoNAC23	GT1-motif	light responsive element	Growth and development
DoNAC23	CGTCA-motif	cis-acting regulatory element involved in the MeJA-responsiveness	Stress responsive
DoNAC23	CGTCA-motif	cis-acting regulatory element involved in the MeJA-responsiveness	Stress responsive
DoNAC23	CGTCA-motif	cis-acting regulatory element involved in the MeJA-responsiveness	Stress responsive
DoNAC23	CGTCA-motif	cis-acting regulatory element involved in the MeJA-responsiveness	Stress responsive
DoNAC23	TCT-motif	part of a light responsive element	Growth and development
DoNAC23	A-box	cis-acting regulatory element	Growth and development
DoNAC23	A-box	cis-acting regulatory element	Growth and development
DoNAC23	Box 4	part of a conserved DNA module involved in light responsiveness	Growth and development
DoNAC24	Box 4	part of a conserved DNA module involved in light responsiveness	Growth and development
DoNAC24	Box 4	part of a conserved DNA module involved in light responsiveness	Growth and development
DoNAC24	TCT-motif	part of a light responsive element	Growth and development
DoNAC24	chs-CMA2a	part of a light responsive element	Growth and development
DoNAC24	GT1-motif	light responsive element	Growth and development
DoNAC24	GT1-motif	light responsive element	Growth and development
DoNAC24	MBS	MYB binding site involved in drought-inducibility	Stress responsive
DoNAC24	3-AF1 binding site	light responsive element	Growth and development
DoNAC24	GARE-motif	gibberellin-responsive element	Hormone responsive
DoNAC24	TCCC-motif	part of a light responsive element	Growth and development
DoNAC24	AE-box	part of a module for light response	Growth and development
DoNAC25	MBS	MYB binding site involved in drought-inducibility	Stress responsive
DoNAC25	P-box	gibberellin-responsive element	Hormone responsive
DoNAC25	TGACG-motif	cis-acting regulatory element involved in the MeJA-responsiveness	Stress responsive
DoNAC25	GARE-motif	gibberellin-responsive element	Hormone responsive
DoNAC25	TC-rich repeats	cis-acting element involved in defense and stress responsiveness	Stress responsive
DoNAC25	LTR	cis-acting element involved in low-temperature responsiveness	Stress responsive
DoNAC25	TCA-element	cis-acting element involved in salicylic acid responsiveness	Stress responsive
DoNAC25	TCA-element	cis-acting element involved in salicylic acid responsiveness	Stress responsive
DoNAC25	Box 4	part of a conserved DNA module involved in light responsiveness	Growth and development
DoNAC25	GATA-motif	part of a light responsive element	Growth and development
DoNAC25	Sp1	light responsive element	Growth and development
DoNAC25	TCT-motif	part of a light responsive element	Growth and development
DoNAC25	CAT-box	cis-acting regulatory element related to meristem expression	Growth and development
DoNAC25	CGTCA-motif	cis-acting regulatory element involved in the MeJA-responsiveness	Stress responsive
DoNAC26	GARE-motif	gibberellin-responsive element	Hormone responsive
DoNAC26	TGACG-motif	cis-acting regulatory element involved in the MeJA-responsiveness	Stress responsive
DoNAC26	ARE	cis-acting regulatory element essential for the anaerobic induction	Stress responsive
DoNAC26	ARE	cis-acting regulatory element essential for the anaerobic induction	Stress responsive
DoNAC26	ARE	cis-acting regulatory element essential for the anaerobic induction	Stress responsive
DoNAC26	HD-Zip 1	element involved in differentiation of the palisade mesophyll cells	Differentiation and specificity
DoNAC26	MBS	MYB binding site involved in drought-inducibility	Stress responsive
DoNAC26	ABRE	cis-acting element involved in the abscisic acid responsiveness	Hormone responsive
DoNAC26	ABRE	cis-acting element involved in the abscisic acid responsiveness	Hormone responsive
DoNAC26	ABRE	cis-acting element involved in the abscisic acid responsiveness	Hormone responsive
DoNAC26	ABRE	cis-acting element involved in the abscisic acid responsiveness	Hormone responsive
DoNAC26	ABRE	cis-acting element involved in the abscisic acid responsiveness	Hormone responsive
DoNAC26	ABRE	cis-acting element involved in the abscisic acid responsiveness	Hormone responsive
DoNAC26	CGTCA-motif	cis-acting regulatory element involved in the MeJA-responsiveness	Stress responsive
DoNAC26	TCT-motif	part of a light responsive element	Growth and development
DoNAC26	Box II	part of a light responsive element	Growth and development
DoNAC26	Box II	part of a light responsive element	Growth and development
DoNAC26	G-box	cis-acting regulatory element involved in light responsiveness	Growth and development
DoNAC26	G-box	cis-acting regulatory element involved in light responsiveness	Growth and development
DoNAC26	G-box	cis-acting regulatory element involved in light responsiveness	Growth and development
DoNAC26	G-box	cis-acting regulatory element involved in light responsiveness	Growth and development
DoNAC26	G-box	cis-acting regulatory element involved in light responsiveness	Growth and development
DoNAC26	G-box	cis-acting regulatory element involved in light responsiveness	Growth and development
DoNAC26	G-box	cis-acting regulatory element involved in light responsiveness	Growth and development
DoNAC26	G-box	cis-acting regulatory element involved in light responsiveness	Growth and development
DoNAC26	G-Box	cis-acting regulatory element involved in light responsiveness	Growth and development
DoNAC26	G-Box	cis-acting regulatory element involved in light responsiveness	Growth and development
DoNAC26	TCA-element	cis-acting element involved in salicylic acid responsiveness	Stress responsive
DoNAC27	ARE	cis-acting regulatory element essential for the anaerobic induction	Stress responsive
DoNAC27	Sp1	light responsive element	Growth and development
DoNAC27	RY-element	cis-acting regulatory element involved in seed-specific regulation	Differentiation and specificity
DoNAC27	LTR	cis-acting element involved in low-temperature responsiveness	Stress responsive
DoNAC28	ARE	cis-acting regulatory element essential for the anaerobic induction	Stress responsive
DoNAC28	TGACG-motif	cis-acting regulatory element involved in the MeJA-responsiveness	Stress responsive
DoNAC28	TGACG-motif	cis-acting regulatory element involved in the MeJA-responsiveness	Stress responsive
DoNAC28	TGACG-motif	cis-acting regulatory element involved in the MeJA-responsiveness	Stress responsive
DoNAC28	GC-motif	enhancer-like element involved in anoxic specific inducibility	Differentiation and specificity
DoNAC28	Sp1	light responsive element	Growth and development
DoNAC28	CGTCA-motif	cis-acting regulatory element involved in the MeJA-responsiveness	Stress responsive
DoNAC28	CGTCA-motif	cis-acting regulatory element involved in the MeJA-responsiveness	Stress responsive
DoNAC28	CGTCA-motif	cis-acting regulatory element involved in the MeJA-responsiveness	Stress responsive
DoNAC28	ABRE	cis-acting element involved in the abscisic acid responsiveness	Hormone responsive
DoNAC28	ABRE	cis-acting element involved in the abscisic acid responsiveness	Hormone responsive
DoNAC28	G-box	cis-acting regulatory element involved in light responsiveness	Growth and development
DoNAC28	G-box	cis-acting regulatory element involved in light responsiveness	Growth and development
DoNAC28	GT1-motif	light responsive element	Growth and development
DoNAC28	Box 4	part of a conserved DNA module involved in light responsiveness	Growth and development
DoNAC28	Box 4	part of a conserved DNA module involved in light responsiveness	Growth and development
DoNAC28	MRE	MYB binding site involved in light responsiveness	Growth and development
DoNAC29	Box 4	part of a conserved DNA module involved in light responsiveness	Growth and development
DoNAC29	Box 4	part of a conserved DNA module involved in light responsiveness	Growth and development
DoNAC29	ATCT-motif	part of a conserved DNA module involved in light responsiveness	Growth and development
DoNAC29	TCA-element	cis-acting element involved in salicylic acid responsiveness	Stress responsive
DoNAC29	TCT-motif	part of a light responsive element	Growth and development
DoNAC29	CGTCA-motif	cis-acting regulatory element involved in the MeJA-responsiveness	Stress responsive
DoNAC29	CGTCA-motif	cis-acting regulatory element involved in the MeJA-responsiveness	Stress responsive
DoNAC29	GT1-motif	light responsive element	Growth and development
DoNAC29	P-box	gibberellin-responsive element	Hormone responsive
DoNAC29	TGACG-motif	cis-acting regulatory element involved in the MeJA-responsiveness	Stress responsive
DoNAC29	TGACG-motif	cis-acting regulatory element involved in the MeJA-responsiveness	Stress responsive
DoNAC29	ARE	cis-acting regulatory element essential for the anaerobic induction	Stress responsive
DoNAC29	TCCC-motif	part of a light responsive element	Growth and development
DoNAC3	P-box	gibberellin-responsive element	Hormone responsive
DoNAC3	GA-motif	part of a light responsive element	Growth and development
DoNAC3	MBS	MYB binding site involved in drought-inducibility	Stress responsive
DoNAC3	TC-rich repeats	cis-acting element involved in defense and stress responsiveness	Stress responsive
DoNAC3	TATC-box	cis-acting element involved in gibberellin-responsiveness	Hormone responsive
DoNAC3	TATC-box	cis-acting element involved in gibberellin-responsiveness	Hormone responsive
DoNAC3	AE-box	part of a module for light response	Growth and development
DoNAC3	TGACG-motif	cis-acting regulatory element involved in the MeJA-responsiveness	Stress responsive
DoNAC3	3-AF1 binding site	light responsive element	Growth and development
DoNAC3	3-AF1 binding site	light responsive element	Growth and development
DoNAC3	GCN4_motif	cis-regulatory element involved in endosperm expression	Growth and development
DoNAC3	Box 4	part of a conserved DNA module involved in light responsiveness	Growth and development
DoNAC3	Box 4	part of a conserved DNA module involved in light responsiveness	Growth and development
DoNAC3	Box 4	part of a conserved DNA module involved in light responsiveness	Growth and development
DoNAC3	Box 4	part of a conserved DNA module involved in light responsiveness	Growth and development
DoNAC3	Box 4	part of a conserved DNA module involved in light responsiveness	Growth and development
DoNAC3	Box 4	part of a conserved DNA module involved in light responsiveness	Growth and development
DoNAC3	Box 4	part of a conserved DNA module involved in light responsiveness	Growth and development
DoNAC3	ACE	cis-acting element involved in light responsiveness	Growth and development
DoNAC3	CGTCA-motif	cis-acting regulatory element involved in the MeJA-responsiveness	Stress responsive
DoNAC3	GATA-motif	part of a light responsive element	Growth and development
DoNAC3	GT1-motif	light responsive element	Growth and development
DoNAC30	ARE	cis-acting regulatory element essential for the anaerobic induction	Stress responsive
DoNAC30	TGACG-motif	cis-acting regulatory element involved in the MeJA-responsiveness	Stress responsive
DoNAC30	TGACG-motif	cis-acting regulatory element involved in the MeJA-responsiveness	Stress responsive
DoNAC30	TGACG-motif	cis-acting regulatory element involved in the MeJA-responsiveness	Stress responsive
DoNAC30	TGACG-motif	cis-acting regulatory element involved in the MeJA-responsiveness	Stress responsive
DoNAC30	MSA-like	cis-acting element involved in cell cycle regulation	Growth and development
DoNAC30	TATC-box	cis-acting element involved in gibberellin-responsiveness	Hormone responsive
DoNAC30	circadian	cis-acting regulatory element involved in circadian control	Growth and development
DoNAC30	HD-Zip 1	element involved in differentiation of the palisade mesophyll cells	Differentiation and specificity
DoNAC30	MBS	MYB binding site involved in drought-inducibility	Stress responsive
DoNAC30	O2-site	cis-acting regulatory element involved in zein metabolism regulation	Stress responsive
DoNAC30	GT1-motif	light responsive element	Growth and development
DoNAC30	GT1-motif	light responsive element	Growth and development
DoNAC30	G-Box	cis-acting regulatory element involved in light responsiveness	Growth and development
DoNAC30	G-Box	cis-acting regulatory element involved in light responsiveness	Growth and development
DoNAC30	G-Box	cis-acting regulatory element involved in light responsiveness	Growth and development
DoNAC30	G-box	cis-acting regulatory element involved in light responsiveness	Growth and development
DoNAC30	G-box	cis-acting regulatory element involved in light responsiveness	Growth and development
DoNAC30	G-box	cis-acting regulatory element involved in light responsiveness	Growth and development
DoNAC30	G-box	cis-acting regulatory element involved in light responsiveness	Growth and development
DoNAC30	G-box	cis-acting regulatory element involved in light responsiveness	Growth and development
DoNAC30	G-box	cis-acting regulatory element involved in light responsiveness	Growth and development
DoNAC30	CGTCA-motif	cis-acting regulatory element involved in the MeJA-responsiveness	Stress responsive
DoNAC30	CGTCA-motif	cis-acting regulatory element involved in the MeJA-responsiveness	Stress responsive
DoNAC30	CGTCA-motif	cis-acting regulatory element involved in the MeJA-responsiveness	Stress responsive
DoNAC30	CGTCA-motif	cis-acting regulatory element involved in the MeJA-responsiveness	Stress responsive
DoNAC30	ABRE	cis-acting element involved in the abscisic acid responsiveness	Hormone responsive
DoNAC30	ABRE	cis-acting element involved in the abscisic acid responsiveness	Hormone responsive
DoNAC30	ABRE	cis-acting element involved in the abscisic acid responsiveness	Hormone responsive
DoNAC30	ABRE	cis-acting element involved in the abscisic acid responsiveness	Hormone responsive
DoNAC30	ABRE	cis-acting element involved in the abscisic acid responsiveness	Hormone responsive
DoNAC30	ABRE	cis-acting element involved in the abscisic acid responsiveness	Hormone responsive
DoNAC30	ABRE	cis-acting element involved in the abscisic acid responsiveness	Hormone responsive
DoNAC30	ABRE	cis-acting element involved in the abscisic acid responsiveness	Hormone responsive
DoNAC30	ABRE	cis-acting element involved in the abscisic acid responsiveness	Hormone responsive
DoNAC30	A-box	cis-acting regulatory element	Growth and development
DoNAC30	TCA-element	cis-acting element involved in salicylic acid responsiveness	Stress responsive
DoNAC30	ATCT-motif	part of a conserved DNA module involved in light responsiveness	Growth and development
DoNAC30	Box 4	part of a conserved DNA module involved in light responsiveness	Growth and development
DoNAC31	A-box	cis-acting regulatory element	Growth and development
DoNAC31	CGTCA-motif	cis-acting regulatory element involved in the MeJA-responsiveness	Stress responsive
DoNAC31	CGTCA-motif	cis-acting regulatory element involved in the MeJA-responsiveness	Stress responsive
DoNAC31	CGTCA-motif	cis-acting regulatory element involved in the MeJA-responsiveness	Stress responsive
DoNAC31	CGTCA-motif	cis-acting regulatory element involved in the MeJA-responsiveness	Stress responsive
DoNAC31	ABRE	cis-acting element involved in the abscisic acid responsiveness	Hormone responsive
DoNAC31	ABRE	cis-acting element involved in the abscisic acid responsiveness	Hormone responsive
DoNAC31	ABRE	cis-acting element involved in the abscisic acid responsiveness	Hormone responsive
DoNAC31	ABRE	cis-acting element involved in the abscisic acid responsiveness	Hormone responsive
DoNAC31	ABRE	cis-acting element involved in the abscisic acid responsiveness	Hormone responsive
DoNAC31	ABRE	cis-acting element involved in the abscisic acid responsiveness	Hormone responsive
DoNAC31	ABRE	cis-acting element involved in the abscisic acid responsiveness	Hormone responsive
DoNAC31	ABRE	cis-acting element involved in the abscisic acid responsiveness	Hormone responsive
DoNAC31	ABRE	cis-acting element involved in the abscisic acid responsiveness	Hormone responsive
DoNAC31	ABRE	cis-acting element involved in the abscisic acid responsiveness	Hormone responsive
DoNAC31	ABRE	cis-acting element involved in the abscisic acid responsiveness	Hormone responsive
DoNAC31	G-Box	cis-acting regulatory element involved in light responsiveness	Growth and development
DoNAC31	G-Box	cis-acting regulatory element involved in light responsiveness	Growth and development
DoNAC31	G-Box	cis-acting regulatory element involved in light responsiveness	Growth and development
DoNAC31	G-box	cis-acting regulatory element involved in light responsiveness	Growth and development
DoNAC31	G-box	cis-acting regulatory element involved in light responsiveness	Growth and development
DoNAC31	G-box	cis-acting regulatory element involved in light responsiveness	Growth and development
DoNAC31	G-box	cis-acting regulatory element involved in light responsiveness	Growth and development
DoNAC31	G-box	cis-acting regulatory element involved in light responsiveness	Growth and development
DoNAC31	G-box	cis-acting regulatory element involved in light responsiveness	Growth and development
DoNAC31	G-box	cis-acting regulatory element involved in light responsiveness	Growth and development
DoNAC31	GT1-motif	light responsive element	Growth and development
DoNAC31	GT1-motif	light responsive element	Growth and development
DoNAC31	Box 4	part of a conserved DNA module involved in light responsiveness	Growth and development
DoNAC31	ATCT-motif	part of a conserved DNA module involved in light responsiveness	Growth and development
DoNAC31	TCA-element	cis-acting element involved in salicylic acid responsiveness	Stress responsive
DoNAC31	circadian	cis-acting regulatory element involved in circadian control	Growth and development
DoNAC31	TATC-box	cis-acting element involved in gibberellin-responsiveness	Hormone responsive
DoNAC31	MSA-like	cis-acting element involved in cell cycle regulation	Growth and development
DoNAC31	ARE	cis-acting regulatory element essential for the anaerobic induction	Stress responsive
DoNAC31	TGACG-motif	cis-acting regulatory element involved in the MeJA-responsiveness	Stress responsive
DoNAC31	TGACG-motif	cis-acting regulatory element involved in the MeJA-responsiveness	Stress responsive
DoNAC31	TGACG-motif	cis-acting regulatory element involved in the MeJA-responsiveness	Stress responsive
DoNAC31	TGACG-motif	cis-acting regulatory element involved in the MeJA-responsiveness	Stress responsive
DoNAC31	O2-site	cis-acting regulatory element involved in zein metabolism regulation	Stress responsive
DoNAC31	O2-site	cis-acting regulatory element involved in zein metabolism regulation	Stress responsive
DoNAC31	MBS	MYB binding site involved in drought-inducibility	Stress responsive
DoNAC31	HD-Zip 1	element involved in differentiation of the palisade mesophyll cells	Differentiation and specificity
DoNAC32	GT1-motif	light responsive element	Growth and development
DoNAC32	AT1-motif	part of a light responsive module	Growth and development
DoNAC32	CGTCA-motif	cis-acting regulatory element involved in the MeJA-responsiveness	Stress responsive
DoNAC32	TCA-element	cis-acting element involved in salicylic acid responsiveness	Stress responsive
DoNAC32	TCA-element	cis-acting element involved in salicylic acid responsiveness	Stress responsive
DoNAC32	Box 4	part of a conserved DNA module involved in light responsiveness	Growth and development
DoNAC32	Box 4	part of a conserved DNA module involved in light responsiveness	Growth and development
DoNAC32	Box 4	part of a conserved DNA module involved in light responsiveness	Growth and development
DoNAC32	TGACG-motif	cis-acting regulatory element involved in the MeJA-responsiveness	Stress responsive
DoNAC32	ARE	cis-acting regulatory element essential for the anaerobic induction	Stress responsive
DoNAC32	MBS	MYB binding site involved in drought-inducibility	Stress responsive
DoNAC32	O2-site	cis-acting regulatory element involved in zein metabolism regulation	Stress responsive
DoNAC33	I-box	part of a light responsive element	Growth and development
DoNAC33	I-box	part of a light responsive element	Growth and development
DoNAC33	P-box	gibberellin-responsive element	Hormone responsive
DoNAC33	GA-motif	part of a light responsive element	Growth and development
DoNAC33	circadian	cis-acting regulatory element involved in circadian control	Growth and development
DoNAC33	TGACG-motif	cis-acting regulatory element involved in the MeJA-responsiveness	Stress responsive
DoNAC33	TGACG-motif	cis-acting regulatory element involved in the MeJA-responsiveness	Stress responsive
DoNAC33	ARE	cis-acting regulatory element essential for the anaerobic induction	Stress responsive
DoNAC33	Box 4	part of a conserved DNA module involved in light responsiveness	Growth and development
DoNAC33	ACE	cis-acting element involved in light responsiveness	Growth and development
DoNAC33	TCA-element	cis-acting element involved in salicylic acid responsiveness	Stress responsive
DoNAC33	ABRE	cis-acting element involved in the abscisic acid responsiveness	Hormone responsive
DoNAC33	CGTCA-motif	cis-acting regulatory element involved in the MeJA-responsiveness	Stress responsive
DoNAC33	CGTCA-motif	cis-acting regulatory element involved in the MeJA-responsiveness	Stress responsive
DoNAC33	GATA-motif	part of a light responsive element	Growth and development
DoNAC33	G-Box	cis-acting regulatory element involved in light responsiveness	Growth and development
DoNAC34	GA-motif	part of a light responsive element	Growth and development
DoNAC34	P-box	gibberellin-responsive element	Hormone responsive
DoNAC34	I-box	part of a light responsive element	Growth and development
DoNAC34	I-box	part of a light responsive element	Growth and development
DoNAC34	TGACG-motif	cis-acting regulatory element involved in the MeJA-responsiveness	Stress responsive
DoNAC34	TGACG-motif	cis-acting regulatory element involved in the MeJA-responsiveness	Stress responsive
DoNAC34	ARE	cis-acting regulatory element essential for the anaerobic induction	Stress responsive
DoNAC34	circadian	cis-acting regulatory element involved in circadian control	Growth and development
DoNAC34	ACE	cis-acting element involved in light responsiveness	Growth and development
DoNAC34	TCA-element	cis-acting element involved in salicylic acid responsiveness	Stress responsive
DoNAC34	Box 4	part of a conserved DNA module involved in light responsiveness	Growth and development
DoNAC34	GATA-motif	part of a light responsive element	Growth and development
DoNAC34	G-Box	cis-acting regulatory element involved in light responsiveness	Growth and development
DoNAC34	ABRE	cis-acting element involved in the abscisic acid responsiveness	Hormone responsive
DoNAC34	CGTCA-motif	cis-acting regulatory element involved in the MeJA-responsiveness	Stress responsive
DoNAC34	CGTCA-motif	cis-acting regulatory element involved in the MeJA-responsiveness	Stress responsive
DoNAC35	GT1-motif	light responsive element	Growth and development
DoNAC35	GT1-motif	light responsive element	Growth and development
DoNAC35	CGTCA-motif	cis-acting regulatory element involved in the MeJA-responsiveness	Stress responsive
DoNAC35	CAT-box	cis-acting regulatory element related to meristem expression	Growth and development
DoNAC35	A-box	cis-acting regulatory element	Growth and development
DoNAC35	TGA-element	auxin-responsive element	Hormone responsive
DoNAC35	Box 4	part of a conserved DNA module involved in light responsiveness	Growth and development
DoNAC35	Box 4	part of a conserved DNA module involved in light responsiveness	Growth and development
DoNAC35	Box 4	part of a conserved DNA module involved in light responsiveness	Growth and development
DoNAC35	TCCC-motif	part of a light responsive element	Growth and development
DoNAC35	TGACG-motif	cis-acting regulatory element involved in the MeJA-responsiveness	Stress responsive
DoNAC35	ATC-motif	part of a conserved DNA module involved in light responsiveness	Growth and development
DoNAC35	MBS	MYB binding site involved in drought-inducibility	Stress responsive
DoNAC36	CGTCA-motif	cis-acting regulatory element involved in the MeJA-responsiveness	Stress responsive
DoNAC36	ABRE	cis-acting element involved in the abscisic acid responsiveness	Hormone responsive
DoNAC36	ABRE	cis-acting element involved in the abscisic acid responsiveness	Hormone responsive
DoNAC36	ABRE	cis-acting element involved in the abscisic acid responsiveness	Hormone responsive
DoNAC36	Sp1	light responsive element	Growth and development
DoNAC36	Sp1	light responsive element	Growth and development
DoNAC36	G-Box	cis-acting regulatory element involved in light responsiveness	Growth and development
DoNAC36	G-Box	cis-acting regulatory element involved in light responsiveness	Growth and development
DoNAC36	G-box	cis-acting regulatory element involved in light responsiveness	Growth and development
DoNAC36	G-box	cis-acting regulatory element involved in light responsiveness	Growth and development
DoNAC36	TCCC-motif	part of a light responsive element	Growth and development
DoNAC36	ARE	cis-acting regulatory element essential for the anaerobic induction	Stress responsive
DoNAC36	TGACG-motif	cis-acting regulatory element involved in the MeJA-responsiveness	Stress responsive
DoNAC37	Box 4	part of a conserved DNA module involved in light responsiveness	Growth and development
DoNAC37	Box 4	part of a conserved DNA module involved in light responsiveness	Growth and development
DoNAC37	Box 4	part of a conserved DNA module involved in light responsiveness	Growth and development
DoNAC37	GT1-motif	light responsive element	Growth and development
DoNAC37	GT1-motif	light responsive element	Growth and development
DoNAC37	GATA-motif	part of a light responsive element	Growth and development
DoNAC37	G-box	cis-acting regulatory element involved in light responsiveness	Growth and development
DoNAC37	ABRE	cis-acting element involved in the abscisic acid responsiveness	Hormone responsive
DoNAC37	ABRE	cis-acting element involved in the abscisic acid responsiveness	Hormone responsive
DoNAC37	O2-site	cis-acting regulatory element involved in zein metabolism regulation	Stress responsive
DoNAC37	I-box	part of a light responsive element	Growth and development
DoNAC37	chs-CMA1a	part of a light responsive element	Growth and development
DoNAC37	Gap-box	part of a light responsive element	Growth and development
DoNAC37	ARE	cis-acting regulatory element essential for the anaerobic induction	Stress responsive
DoNAC37	TATC-box	cis-acting element involved in gibberellin-responsiveness	Hormone responsive
DoNAC37	TC-rich repeats	cis-acting element involved in defense and stress responsiveness	Stress responsive
DoNAC37	circadian	cis-acting regulatory element involved in circadian control	Growth and development
DoNAC38	TGACG-motif	cis-acting regulatory element involved in the MeJA-responsiveness	Stress responsive
DoNAC38	TGACG-motif	cis-acting regulatory element involved in the MeJA-responsiveness	Stress responsive
DoNAC38	ARE	cis-acting regulatory element essential for the anaerobic induction	Stress responsive
DoNAC38	MSA-like	cis-acting element involved in cell cycle regulation	Growth and development
DoNAC38	AE-box	part of a module for light response	Growth and development
DoNAC38	RY-element	cis-acting regulatory element involved in seed-specific regulation	Differentiation and specificity
DoNAC38	TATC-box	cis-acting element involved in gibberellin-responsiveness	Hormone responsive
DoNAC38	P-box	gibberellin-responsive element	Hormone responsive
DoNAC38	P-box	gibberellin-responsive element	Hormone responsive
DoNAC38	G-Box	cis-acting regulatory element involved in light responsiveness	Growth and development
DoNAC38	G-box	cis-acting regulatory element involved in light responsiveness	Growth and development
DoNAC38	G-box	cis-acting regulatory element involved in light responsiveness	Growth and development
DoNAC38	TCT-motif	part of a light responsive element	Growth and development
DoNAC38	ABRE	cis-acting element involved in the abscisic acid responsiveness	Hormone responsive
DoNAC38	ABRE	cis-acting element involved in the abscisic acid responsiveness	Hormone responsive
DoNAC38	ABRE	cis-acting element involved in the abscisic acid responsiveness	Hormone responsive
DoNAC38	CGTCA-motif	cis-acting regulatory element involved in the MeJA-responsiveness	Stress responsive
DoNAC38	CGTCA-motif	cis-acting regulatory element involved in the MeJA-responsiveness	Stress responsive
DoNAC38	TGA-box	part of an auxin-responsive element	Hormone responsive
DoNAC38	Box 4	part of a conserved DNA module involved in light responsiveness	Growth and development
DoNAC39	TGA-box	part of an auxin-responsive element	Hormone responsive
DoNAC39	CGTCA-motif	cis-acting regulatory element involved in the MeJA-responsiveness	Stress responsive
DoNAC39	CGTCA-motif	cis-acting regulatory element involved in the MeJA-responsiveness	Stress responsive
DoNAC39	ABRE	cis-acting element involved in the abscisic acid responsiveness	Hormone responsive
DoNAC39	ABRE	cis-acting element involved in the abscisic acid responsiveness	Hormone responsive
DoNAC39	ABRE	cis-acting element involved in the abscisic acid responsiveness	Hormone responsive
DoNAC39	TCT-motif	part of a light responsive element	Growth and development
DoNAC39	G-Box	cis-acting regulatory element involved in light responsiveness	Growth and development
DoNAC39	G-box	cis-acting regulatory element involved in light responsiveness	Growth and development
DoNAC39	G-box	cis-acting regulatory element involved in light responsiveness	Growth and development
DoNAC39	RY-element	cis-acting regulatory element involved in seed-specific regulation	Differentiation and specificity
DoNAC39	TATC-box	cis-acting element involved in gibberellin-responsiveness	Hormone responsive
DoNAC39	MSA-like	cis-acting element involved in cell cycle regulation	Growth and development
DoNAC39	ARE	cis-acting regulatory element essential for the anaerobic induction	Stress responsive
DoNAC39	TGACG-motif	cis-acting regulatory element involved in the MeJA-responsiveness	Stress responsive
DoNAC39	TGACG-motif	cis-acting regulatory element involved in the MeJA-responsiveness	Stress responsive
DoNAC4	AE-box	part of a module for light response	Growth and development
DoNAC4	TGACG-motif	cis-acting regulatory element involved in the MeJA-responsiveness	Stress responsive
DoNAC4	ATC-motif	part of a conserved DNA module involved in light responsiveness	Growth and development
DoNAC4	CGTCA-motif	cis-acting regulatory element involved in the MeJA-responsiveness	Stress responsive
DoNAC4	CAT-box	cis-acting regulatory element related to meristem expression	Growth and development
DoNAC4	Sp1	light responsive element	Growth and development
DoNAC4	ACE	cis-acting element involved in light responsiveness	Growth and development
DoNAC4	TGA-box	part of an auxin-responsive element	Hormone responsive
DoNAC4	TGA-element	auxin-responsive element	Hormone responsive
DoNAC4	Box 4	part of a conserved DNA module involved in light responsiveness	Growth and development
DoNAC4	Box 4	part of a conserved DNA module involved in light responsiveness	Growth and development
DoNAC4	Box 4	part of a conserved DNA module involved in light responsiveness	Growth and development
DoNAC40	MBS	MYB binding site involved in drought-inducibility	Stress responsive
DoNAC40	Gap-box	part of a light responsive element	Growth and development
DoNAC40	TCCC-motif	part of a light responsive element	Growth and development
DoNAC40	TGACG-motif	cis-acting regulatory element involved in the MeJA-responsiveness	Stress responsive
DoNAC40	3-AF1 binding site	light responsive element	Growth and development
DoNAC40	LTR	cis-acting element involved in low-temperature responsiveness	Stress responsive
DoNAC40	circadian	cis-acting regulatory element involved in circadian control	Growth and development
DoNAC40	TCA-element	cis-acting element involved in salicylic acid responsiveness	Stress responsive
DoNAC40	GCN4_motif	cis-regulatory element involved in endosperm expression	Growth and development
DoNAC40	GCN4_motif	cis-regulatory element involved in endosperm expression	Growth and development
DoNAC40	Box 4	part of a conserved DNA module involved in light responsiveness	Growth and development
DoNAC40	Box 4	part of a conserved DNA module involved in light responsiveness	Growth and development
DoNAC40	GT1-motif	light responsive element	Growth and development
DoNAC40	G-Box	cis-acting regulatory element involved in light responsiveness	Growth and development
DoNAC40	G-box	cis-acting regulatory element involved in light responsiveness	Growth and development
DoNAC40	G-box	cis-acting regulatory element involved in light responsiveness	Growth and development
DoNAC40	G-box	cis-acting regulatory element involved in light responsiveness	Growth and development
DoNAC40	ABRE	cis-acting element involved in the abscisic acid responsiveness	Hormone responsive
DoNAC40	ABRE	cis-acting element involved in the abscisic acid responsiveness	Hormone responsive
DoNAC40	ABRE	cis-acting element involved in the abscisic acid responsiveness	Hormone responsive
DoNAC40	CGTCA-motif	cis-acting regulatory element involved in the MeJA-responsiveness	Stress responsive
DoNAC40	TCT-motif	part of a light responsive element	Growth and development
DoNAC41	Gap-box	part of a light responsive element	Growth and development
DoNAC41	O2-site	cis-acting regulatory element involved in zein metabolism regulation	Stress responsive
DoNAC41	ARE	cis-acting regulatory element essential for the anaerobic induction	Stress responsive
DoNAC41	TGACG-motif	cis-acting regulatory element involved in the MeJA-responsiveness	Stress responsive
DoNAC41	TGACG-motif	cis-acting regulatory element involved in the MeJA-responsiveness	Stress responsive
DoNAC41	TCCC-motif	part of a light responsive element	Growth and development
DoNAC41	TGA-element	auxin-responsive element	Hormone responsive
DoNAC41	TCA-element	cis-acting element involved in salicylic acid responsiveness	Stress responsive
DoNAC41	Box 4	part of a conserved DNA module involved in light responsiveness	Growth and development
DoNAC41	Box 4	part of a conserved DNA module involved in light responsiveness	Growth and development
DoNAC41	Box 4	part of a conserved DNA module involved in light responsiveness	Growth and development
DoNAC41	Box 4	part of a conserved DNA module involved in light responsiveness	Growth and development
DoNAC41	G-box	cis-acting regulatory element involved in light responsiveness	Growth and development
DoNAC41	G-box	cis-acting regulatory element involved in light responsiveness	Growth and development
DoNAC41	TCT-motif	part of a light responsive element	Growth and development
DoNAC41	CGTCA-motif	cis-acting regulatory element involved in the MeJA-responsiveness	Stress responsive
DoNAC41	CGTCA-motif	cis-acting regulatory element involved in the MeJA-responsiveness	Stress responsive
DoNAC41	ABRE	cis-acting element involved in the abscisic acid responsiveness	Hormone responsive
DoNAC41	ABRE	cis-acting element involved in the abscisic acid responsiveness	Hormone responsive
DoNAC41	ABRE	cis-acting element involved in the abscisic acid responsiveness	Hormone responsive
DoNAC42	TCCC-motif	part of a light responsive element	Growth and development
DoNAC42	ATC-motif	part of a conserved DNA module involved in light responsiveness	Growth and development
DoNAC42	MBS	MYB binding site involved in drought-inducibility	Stress responsive
DoNAC42	GT1-motif	light responsive element	Growth and development
DoNAC42	GT1-motif	light responsive element	Growth and development
DoNAC42	CAT-box	cis-acting regulatory element related to meristem expression	Growth and development
DoNAC42	A-box	cis-acting regulatory element	Growth and development
DoNAC42	TCT-motif	part of a light responsive element	Growth and development
DoNAC42	TGA-element	auxin-responsive element	Hormone responsive
DoNAC42	Box 4	part of a conserved DNA module involved in light responsiveness	Growth and development
DoNAC42	Box 4	part of a conserved DNA module involved in light responsiveness	Growth and development
DoNAC42	Box 4	part of a conserved DNA module involved in light responsiveness	Growth and development
DoNAC42	Box 4	part of a conserved DNA module involved in light responsiveness	Growth and development
DoNAC43	TCT-motif	part of a light responsive element	Growth and development
DoNAC43	CGTCA-motif	cis-acting regulatory element involved in the MeJA-responsiveness	Stress responsive
DoNAC43	CGTCA-motif	cis-acting regulatory element involved in the MeJA-responsiveness	Stress responsive
DoNAC43	GATA-motif	part of a light responsive element	Growth and development
DoNAC43	Box 4	part of a conserved DNA module involved in light responsiveness	Growth and development
DoNAC43	Box 4	part of a conserved DNA module involved in light responsiveness	Growth and development
DoNAC43	Box 4	part of a conserved DNA module involved in light responsiveness	Growth and development
DoNAC43	TGA-box	part of an auxin-responsive element	Hormone responsive
DoNAC43	TCA-element	cis-acting element involved in salicylic acid responsiveness	Stress responsive
DoNAC43	ARE	cis-acting regulatory element essential for the anaerobic induction	Stress responsive
DoNAC43	TGACG-motif	cis-acting regulatory element involved in the MeJA-responsiveness	Stress responsive
DoNAC43	TGACG-motif	cis-acting regulatory element involved in the MeJA-responsiveness	Stress responsive
DoNAC43	TCCC-motif	part of a light responsive element	Growth and development
DoNAC43	I-box	part of a light responsive element	Growth and development
DoNAC44	TCA-element	cis-acting element involved in salicylic acid responsiveness	Stress responsive
DoNAC44	TCA-element	cis-acting element involved in salicylic acid responsiveness	Stress responsive
DoNAC44	Box 4	part of a conserved DNA module involved in light responsiveness	Growth and development
DoNAC44	Box 4	part of a conserved DNA module involved in light responsiveness	Growth and development
DoNAC44	GATA-motif	part of a light responsive element	Growth and development
DoNAC44	GATA-motif	part of a light responsive element	Growth and development
DoNAC44	CGTCA-motif	cis-acting regulatory element involved in the MeJA-responsiveness	Stress responsive
DoNAC44	CGTCA-motif	cis-acting regulatory element involved in the MeJA-responsiveness	Stress responsive
DoNAC44	TCT-motif	part of a light responsive element	Growth and development
DoNAC44	TCT-motif	part of a light responsive element	Growth and development
DoNAC44	TCT-motif	part of a light responsive element	Growth and development
DoNAC44	Sp1	light responsive element	Growth and development
DoNAC44	Sp1	light responsive element	Growth and development
DoNAC44	I-box	part of a light responsive element	Growth and development
DoNAC44	TGACG-motif	cis-acting regulatory element involved in the MeJA-responsiveness	Stress responsive
DoNAC44	TGACG-motif	cis-acting regulatory element involved in the MeJA-responsiveness	Stress responsive
DoNAC44	TC-rich repeats	cis-acting element involved in defense and stress responsiveness	Stress responsive
DoNAC45	O2-site	cis-acting regulatory element involved in zein metabolism regulation	Stress responsive
DoNAC45	GARE-motif	gibberellin-responsive element	Hormone responsive
DoNAC45	TCCC-motif	part of a light responsive element	Growth and development
DoNAC45	TATC-box	cis-acting element involved in gibberellin-responsiveness	Hormone responsive
DoNAC45	TATC-box	cis-acting element involved in gibberellin-responsiveness	Hormone responsive
DoNAC45	TCA-element	cis-acting element involved in salicylic acid responsiveness	Stress responsive
DoNAC45	Box 4	part of a conserved DNA module involved in light responsiveness	Growth and development
DoNAC45	Box 4	part of a conserved DNA module involved in light responsiveness	Growth and development
DoNAC45	G-box	cis-acting regulatory element involved in light responsiveness	Growth and development
DoNAC45	GATA-motif	part of a light responsive element	Growth and development
DoNAC45	GT1-motif	light responsive element	Growth and development
DoNAC45	Sp1	light responsive element	Growth and development
DoNAC45	TCT-motif	part of a light responsive element	Growth and development
DoNAC45	ABRE	cis-acting element involved in the abscisic acid responsiveness	Hormone responsive
DoNAC46	GC-motif	enhancer-like element involved in anoxic specific inducibility	Differentiation and specificity
DoNAC46	GC-motif	enhancer-like element involved in anoxic specific inducibility	Differentiation and specificity
DoNAC46	GA-motif	part of a light responsive element	Growth and development
DoNAC46	ARE	cis-acting regulatory element essential for the anaerobic induction	Stress responsive
DoNAC46	TGACG-motif	cis-acting regulatory element involved in the MeJA-responsiveness	Stress responsive
DoNAC46	LTR	cis-acting element involved in low-temperature responsiveness	Stress responsive
DoNAC46	GCN4_motif	cis-regulatory element involved in endosperm expression	Growth and development
DoNAC46	Box 4	part of a conserved DNA module involved in light responsiveness	Growth and development
DoNAC46	CGTCA-motif	cis-acting regulatory element involved in the MeJA-responsiveness	Stress responsive
DoNAC46	Sp1	light responsive element	Growth and development
DoNAC47	CGTCA-motif	cis-acting regulatory element involved in the MeJA-responsiveness	Stress responsive
DoNAC47	CGTCA-motif	cis-acting regulatory element involved in the MeJA-responsiveness	Stress responsive
DoNAC47	G-Box	cis-acting regulatory element involved in light responsiveness	Growth and development
DoNAC47	G-box	cis-acting regulatory element involved in light responsiveness	Growth and development
DoNAC47	GCN4_motif	cis-regulatory element involved in endosperm expression	Growth and development
DoNAC47	Box 4	part of a conserved DNA module involved in light responsiveness	Growth and development
DoNAC47	Box 4	part of a conserved DNA module involved in light responsiveness	Growth and development
DoNAC47	Box 4	part of a conserved DNA module involved in light responsiveness	Growth and development
DoNAC47	ACE	cis-acting element involved in light responsiveness	Growth and development
DoNAC47	TCA-element	cis-acting element involved in salicylic acid responsiveness	Stress responsive
DoNAC47	TCCC-motif	part of a light responsive element	Growth and development
DoNAC47	TGACG-motif	cis-acting regulatory element involved in the MeJA-responsiveness	Stress responsive
DoNAC47	TGACG-motif	cis-acting regulatory element involved in the MeJA-responsiveness	Stress responsive
DoNAC47	GA-motif	part of a light responsive element	Growth and development
DoNAC47	MBS	MYB binding site involved in drought-inducibility	Stress responsive
DoNAC47	MBS	MYB binding site involved in drought-inducibility	Stress responsive
DoNAC48	TCT-motif	part of a light responsive element	Growth and development
DoNAC48	A-box	cis-acting regulatory element	Growth and development
DoNAC48	A-box	cis-acting regulatory element	Growth and development
DoNAC48	A-box	cis-acting regulatory element	Growth and development
DoNAC48	Sp1	light responsive element	Growth and development
DoNAC48	TCA-element	cis-acting element involved in salicylic acid responsiveness	Stress responsive
DoNAC49	Sp1	light responsive element	Growth and development
DoNAC49	Sp1	light responsive element	Growth and development
DoNAC49	TCT-motif	part of a light responsive element	Growth and development
DoNAC49	TCT-motif	part of a light responsive element	Growth and development
DoNAC49	CGTCA-motif	cis-acting regulatory element involved in the MeJA-responsiveness	Stress responsive
DoNAC49	ABRE	cis-acting element involved in the abscisic acid responsiveness	Hormone responsive
DoNAC49	G-box	cis-acting regulatory element involved in light responsiveness	Growth and development
DoNAC49	Box 4	part of a conserved DNA module involved in light responsiveness	Growth and development
DoNAC49	TGA-element	auxin-responsive element	Hormone responsive
DoNAC49	TGACG-motif	cis-acting regulatory element involved in the MeJA-responsiveness	Stress responsive
DoNAC49	AE-box	part of a module for light response	Growth and development
DoNAC49	TCCC-motif	part of a light responsive element	Growth and development
DoNAC49	TCCC-motif	part of a light responsive element	Growth and development
DoNAC49	MBS	MYB binding site involved in drought-inducibility	Stress responsive
DoNAC49	MBS	MYB binding site involved in drought-inducibility	Stress responsive
DoNAC49	GA-motif	part of a light responsive element	Growth and development
DoNAC5	CAT-box	cis-acting regulatory element related to meristem expression	Growth and development
DoNAC5	TCT-motif	part of a light responsive element	Growth and development
DoNAC5	TCT-motif	part of a light responsive element	Growth and development
DoNAC5	TCT-motif	part of a light responsive element	Growth and development
DoNAC5	GCN4_motif	cis-regulatory element involved in endosperm expression	Growth and development
DoNAC5	Box 4	part of a conserved DNA module involved in light responsiveness	Growth and development
DoNAC5	ACE	cis-acting element involved in light responsiveness	Growth and development
DoNAC5	TCA-element	cis-acting element involved in salicylic acid responsiveness	Stress responsive
DoNAC5	TC-rich repeats	cis-acting element involved in defense and stress responsiveness	Stress responsive
DoNAC5	LTR	cis-acting element involved in low-temperature responsiveness	Stress responsive
DoNAC5	RY-element	cis-acting regulatory element involved in seed-specific regulation	Differentiation and specificity
DoNAC5	GARE-motif	gibberellin-responsive element	Hormone responsive
DoNAC5	AE-box	part of a module for light response	Growth and development
DoNAC5	AE-box	part of a module for light response	Growth and development
DoNAC5	O2-site	cis-acting regulatory element involved in zein metabolism regulation	Stress responsive
DoNAC5	Gap-box	part of a light responsive element	Growth and development
DoNAC50	Box 4	part of a conserved DNA module involved in light responsiveness	Growth and development
DoNAC50	ATCT-motif	part of a conserved DNA module involved in light responsiveness	Growth and development
DoNAC50	TGA-element	auxin-responsive element	Hormone responsive
DoNAC50	Sp1	light responsive element	Growth and development
DoNAC50	TCT-motif	part of a light responsive element	Growth and development
DoNAC50	TCT-motif	part of a light responsive element	Growth and development
DoNAC50	ABRE	cis-acting element involved in the abscisic acid responsiveness	Hormone responsive
DoNAC50	ABRE	cis-acting element involved in the abscisic acid responsiveness	Hormone responsive
DoNAC50	CGTCA-motif	cis-acting regulatory element involved in the MeJA-responsiveness	Stress responsive
DoNAC50	CGTCA-motif	cis-acting regulatory element involved in the MeJA-responsiveness	Stress responsive
DoNAC50	G-Box	cis-acting regulatory element involved in light responsiveness	Growth and development
DoNAC50	G-box	cis-acting regulatory element involved in light responsiveness	Growth and development
DoNAC50	G-box	cis-acting regulatory element involved in light responsiveness	Growth and development
DoNAC50	MBS	MYB binding site involved in drought-inducibility	Stress responsive
DoNAC50	TC-rich repeats	cis-acting element involved in defense and stress responsiveness	Stress responsive
DoNAC50	LTR	cis-acting element involved in low-temperature responsiveness	Stress responsive
DoNAC50	TGACG-motif	cis-acting regulatory element involved in the MeJA-responsiveness	Stress responsive
DoNAC50	TGACG-motif	cis-acting regulatory element involved in the MeJA-responsiveness	Stress responsive
DoNAC50	ARE	cis-acting regulatory element essential for the anaerobic induction	Stress responsive
DoNAC50	ARE	cis-acting regulatory element essential for the anaerobic induction	Stress responsive
DoNAC50	AE-box	part of a module for light response	Growth and development
DoNAC51	TGA-element	auxin-responsive element	Hormone responsive
DoNAC51	Box 4	part of a conserved DNA module involved in light responsiveness	Growth and development
DoNAC51	Box 4	part of a conserved DNA module involved in light responsiveness	Growth and development
DoNAC51	Box 4	part of a conserved DNA module involved in light responsiveness	Growth and development
DoNAC51	G-box	cis-acting regulatory element involved in light responsiveness	Growth and development
DoNAC51	G-box	cis-acting regulatory element involved in light responsiveness	Growth and development
DoNAC51	CGTCA-motif	cis-acting regulatory element involved in the MeJA-responsiveness	Stress responsive
DoNAC51	CGTCA-motif	cis-acting regulatory element involved in the MeJA-responsiveness	Stress responsive
DoNAC51	CGTCA-motif	cis-acting regulatory element involved in the MeJA-responsiveness	Stress responsive
DoNAC51	CGTCA-motif	cis-acting regulatory element involved in the MeJA-responsiveness	Stress responsive
DoNAC51	CGTCA-motif	cis-acting regulatory element involved in the MeJA-responsiveness	Stress responsive
DoNAC51	CGTCA-motif	cis-acting regulatory element involved in the MeJA-responsiveness	Stress responsive
DoNAC51	ABRE	cis-acting element involved in the abscisic acid responsiveness	Hormone responsive
DoNAC51	ABRE	cis-acting element involved in the abscisic acid responsiveness	Hormone responsive
DoNAC51	Unnamed_1	cis-acting element involved in phytochrome down-regulation expression	Growth and development
DoNAC51	I-box	part of a light responsive element	Growth and development
DoNAC51	O2-site	cis-acting regulatory element involved in zein metabolism regulation	Stress responsive
DoNAC51	ARE	cis-acting regulatory element essential for the anaerobic induction	Stress responsive
DoNAC51	TGACG-motif	cis-acting regulatory element involved in the MeJA-responsiveness	Stress responsive
DoNAC51	TGACG-motif	cis-acting regulatory element involved in the MeJA-responsiveness	Stress responsive
DoNAC51	TGACG-motif	cis-acting regulatory element involved in the MeJA-responsiveness	Stress responsive
DoNAC51	TGACG-motif	cis-acting regulatory element involved in the MeJA-responsiveness	Stress responsive
DoNAC51	TGACG-motif	cis-acting regulatory element involved in the MeJA-responsiveness	Stress responsive
DoNAC51	TGACG-motif	cis-acting regulatory element involved in the MeJA-responsiveness	Stress responsive
DoNAC51	AE-box	part of a module for light response	Growth and development
DoNAC51	circadian	cis-acting regulatory element involved in circadian control	Growth and development
DoNAC51	LTR	cis-acting element involved in low-temperature responsiveness	Stress responsive
DoNAC52	TCT-motif	part of a light responsive element	Growth and development
DoNAC52	CGTCA-motif	cis-acting regulatory element involved in the MeJA-responsiveness	Stress responsive
DoNAC52	chs-Unit 1 m1	part of a light responsive element	Growth and development
DoNAC52	GT1-motif	light responsive element	Growth and development
DoNAC52	GT1-motif	light responsive element	Growth and development
DoNAC52	chs-CMA2a	part of a light responsive element	Growth and development
DoNAC52	Box 4	part of a conserved DNA module involved in light responsiveness	Growth and development
DoNAC52	TCA-element	cis-acting element involved in salicylic acid responsiveness	Stress responsive
DoNAC52	TGA-element	auxin-responsive element	Hormone responsive
DoNAC52	MRE	MYB binding site involved in light responsiveness	Growth and development
DoNAC52	RY-element	cis-acting regulatory element involved in seed-specific regulation	Differentiation and specificity
DoNAC52	TC-rich repeats	cis-acting element involved in defense and stress responsiveness	Stress responsive
DoNAC52	LTR	cis-acting element involved in low-temperature responsiveness	Stress responsive
DoNAC52	TGACG-motif	cis-acting regulatory element involved in the MeJA-responsiveness	Stress responsive
DoNAC52	ARE	cis-acting regulatory element essential for the anaerobic induction	Stress responsive
DoNAC52	ARE	cis-acting regulatory element essential for the anaerobic induction	Stress responsive
DoNAC52	O2-site	cis-acting regulatory element involved in zein metabolism regulation	Stress responsive
DoNAC52	I-box	part of a light responsive element	Growth and development
DoNAC52	MBS	MYB binding site involved in drought-inducibility	Stress responsive
DoNAC53	ARE	cis-acting regulatory element essential for the anaerobic induction	Stress responsive
DoNAC53	TGACG-motif	cis-acting regulatory element involved in the MeJA-responsiveness	Stress responsive
DoNAC53	TGACG-motif	cis-acting regulatory element involved in the MeJA-responsiveness	Stress responsive
DoNAC53	TCCC-motif	part of a light responsive element	Growth and development
DoNAC53	HD-Zip 1	element involved in differentiation of the palisade mesophyll cells	Differentiation and specificity
DoNAC53	MBS	MYB binding site involved in drought-inducibility	Stress responsive
DoNAC53	G-box	cis-acting regulatory element involved in light responsiveness	Growth and development
DoNAC53	G-box	cis-acting regulatory element involved in light responsiveness	Growth and development
DoNAC53	TCT-motif	part of a light responsive element	Growth and development
DoNAC53	CAT-box	cis-acting regulatory element related to meristem expression	Growth and development
DoNAC53	CAT-box	cis-acting regulatory element related to meristem expression	Growth and development
DoNAC53	CGTCA-motif	cis-acting regulatory element involved in the MeJA-responsiveness	Stress responsive
DoNAC53	CGTCA-motif	cis-acting regulatory element involved in the MeJA-responsiveness	Stress responsive
DoNAC53	AT1-motif	part of a light responsive module	Growth and development
DoNAC53	ABRE	cis-acting element involved in the abscisic acid responsiveness	Hormone responsive
DoNAC53	TGA-element	auxin-responsive element	Hormone responsive
DoNAC53	TCA-element	cis-acting element involved in salicylic acid responsiveness	Stress responsive
DoNAC53	Box 4	part of a conserved DNA module involved in light responsiveness	Growth and development
DoNAC53	Box 4	part of a conserved DNA module involved in light responsiveness	Growth and development
DoNAC53	Box 4	part of a conserved DNA module involved in light responsiveness	Growth and development
DoNAC53	Box 4	part of a conserved DNA module involved in light responsiveness	Growth and development
DoNAC53	GCN4_motif	cis-regulatory element involved in endosperm expression	Growth and development
DoNAC54	G-box	cis-acting regulatory element involved in light responsiveness	Growth and development
DoNAC54	G-box	cis-acting regulatory element involved in light responsiveness	Growth and development
DoNAC54	G-box	cis-acting regulatory element involved in light responsiveness	Growth and development
DoNAC54	G-Box	cis-acting regulatory element involved in light responsiveness	Growth and development
DoNAC54	GT1-motif	light responsive element	Growth and development
DoNAC54	GT1-motif	light responsive element	Growth and development
DoNAC54	TCT-motif	part of a light responsive element	Growth and development
DoNAC54	TCT-motif	part of a light responsive element	Growth and development
DoNAC54	TCT-motif	part of a light responsive element	Growth and development
DoNAC54	ABRE	cis-acting element involved in the abscisic acid responsiveness	Hormone responsive
DoNAC54	ABRE	cis-acting element involved in the abscisic acid responsiveness	Hormone responsive
DoNAC54	sbp-CMA1c	part of a light responsive element	Growth and development
DoNAC54	CGTCA-motif	cis-acting regulatory element involved in the MeJA-responsiveness	Stress responsive
DoNAC54	TCA-element	cis-acting element involved in salicylic acid responsiveness	Stress responsive
DoNAC54	Box 4	part of a conserved DNA module involved in light responsiveness	Growth and development
DoNAC54	Box 4	part of a conserved DNA module involved in light responsiveness	Growth and development
DoNAC54	ATCT-motif	part of a conserved DNA module involved in light responsiveness	Growth and development
DoNAC54	TGACG-motif	cis-acting regulatory element involved in the MeJA-responsiveness	Stress responsive
DoNAC54	ARE	cis-acting regulatory element essential for the anaerobic induction	Stress responsive
DoNAC54	AE-box	part of a module for light response	Growth and development
DoNAC54	TCCC-motif	part of a light responsive element	Growth and development
DoNAC54	TCCC-motif	part of a light responsive element	Growth and development
DoNAC54	LTR	cis-acting element involved in low-temperature responsiveness	Stress responsive
DoNAC54	P-box	gibberellin-responsive element	Hormone responsive
DoNAC55	CGTCA-motif	cis-acting regulatory element involved in the MeJA-responsiveness	Stress responsive
DoNAC55	CGTCA-motif	cis-acting regulatory element involved in the MeJA-responsiveness	Stress responsive
DoNAC55	CGTCA-motif	cis-acting regulatory element involved in the MeJA-responsiveness	Stress responsive
DoNAC55	CGTCA-motif	cis-acting regulatory element involved in the MeJA-responsiveness	Stress responsive
DoNAC55	ABRE	cis-acting element involved in the abscisic acid responsiveness	Hormone responsive
DoNAC55	ABRE	cis-acting element involved in the abscisic acid responsiveness	Hormone responsive
DoNAC55	ABRE	cis-acting element involved in the abscisic acid responsiveness	Hormone responsive
DoNAC55	ABRE	cis-acting element involved in the abscisic acid responsiveness	Hormone responsive
DoNAC55	Sp1	light responsive element	Growth and development
DoNAC55	GT1-motif	light responsive element	Growth and development
DoNAC55	G-box	cis-acting regulatory element involved in light responsiveness	Growth and development
DoNAC55	G-box	cis-acting regulatory element involved in light responsiveness	Growth and development
DoNAC55	G-box	cis-acting regulatory element involved in light responsiveness	Growth and development
DoNAC55	G-box	cis-acting regulatory element involved in light responsiveness	Growth and development
DoNAC55	Box 4	part of a conserved DNA module involved in light responsiveness	Growth and development
DoNAC55	Box 4	part of a conserved DNA module involved in light responsiveness	Growth and development
DoNAC55	Box 4	part of a conserved DNA module involved in light responsiveness	Growth and development
DoNAC55	MRE	MYB binding site involved in light responsiveness	Growth and development
DoNAC55	ARE	cis-acting regulatory element essential for the anaerobic induction	Stress responsive
DoNAC55	ARE	cis-acting regulatory element essential for the anaerobic induction	Stress responsive
DoNAC55	TGACG-motif	cis-acting regulatory element involved in the MeJA-responsiveness	Stress responsive
DoNAC55	TGACG-motif	cis-acting regulatory element involved in the MeJA-responsiveness	Stress responsive
DoNAC55	TGACG-motif	cis-acting regulatory element involved in the MeJA-responsiveness	Stress responsive
DoNAC55	TGACG-motif	cis-acting regulatory element involved in the MeJA-responsiveness	Stress responsive
DoNAC56	TC-rich repeats	cis-acting element involved in defense and stress responsiveness	Stress responsive
DoNAC56	LTR	cis-acting element involved in low-temperature responsiveness	Stress responsive
DoNAC56	LTR	cis-acting element involved in low-temperature responsiveness	Stress responsive
DoNAC56	TGACG-motif	cis-acting regulatory element involved in the MeJA-responsiveness	Stress responsive
DoNAC56	TGACG-motif	cis-acting regulatory element involved in the MeJA-responsiveness	Stress responsive
DoNAC56	TGACG-motif	cis-acting regulatory element involved in the MeJA-responsiveness	Stress responsive
DoNAC56	TCCC-motif	part of a light responsive element	Growth and development
DoNAC56	chs-CMA1a	part of a light responsive element	Growth and development
DoNAC56	MBS	MYB binding site involved in drought-inducibility	Stress responsive
DoNAC56	TCT-motif	part of a light responsive element	Growth and development
DoNAC56	ABRE	cis-acting element involved in the abscisic acid responsiveness	Hormone responsive
DoNAC56	ABRE	cis-acting element involved in the abscisic acid responsiveness	Hormone responsive
DoNAC56	ABRE	cis-acting element involved in the abscisic acid responsiveness	Hormone responsive
DoNAC56	CGTCA-motif	cis-acting regulatory element involved in the MeJA-responsiveness	Stress responsive
DoNAC56	CGTCA-motif	cis-acting regulatory element involved in the MeJA-responsiveness	Stress responsive
DoNAC56	CGTCA-motif	cis-acting regulatory element involved in the MeJA-responsiveness	Stress responsive
DoNAC56	G-Box	cis-acting regulatory element involved in light responsiveness	Growth and development
DoNAC56	G-box	cis-acting regulatory element involved in light responsiveness	Growth and development
DoNAC56	G-box	cis-acting regulatory element involved in light responsiveness	Growth and development
DoNAC56	GT1-motif	light responsive element	Growth and development
DoNAC56	GT1-motif	light responsive element	Growth and development
DoNAC56	GT1-motif	light responsive element	Growth and development
DoNAC56	Box 4	part of a conserved DNA module involved in light responsiveness	Growth and development
DoNAC56	Box 4	part of a conserved DNA module involved in light responsiveness	Growth and development
DoNAC56	GCN4_motif	cis-regulatory element involved in endosperm expression	Growth and development
DoNAC56	TGA-element	auxin-responsive element	Hormone responsive
DoNAC57	Box 4	part of a conserved DNA module involved in light responsiveness	Growth and development
DoNAC57	Box 4	part of a conserved DNA module involved in light responsiveness	Growth and development
DoNAC57	Box 4	part of a conserved DNA module involved in light responsiveness	Growth and development
DoNAC57	GCN4_motif	cis-regulatory element involved in endosperm expression	Growth and development
DoNAC57	TCA-element	cis-acting element involved in salicylic acid responsiveness	Stress responsive
DoNAC57	TCA-element	cis-acting element involved in salicylic acid responsiveness	Stress responsive
DoNAC57	TCA-element	cis-acting element involved in salicylic acid responsiveness	Stress responsive
DoNAC57	ACE	cis-acting element involved in light responsiveness	Growth and development
DoNAC57	TCT-motif	part of a light responsive element	Growth and development
DoNAC57	P-box	gibberellin-responsive element	Hormone responsive
DoNAC57	TCCC-motif	part of a light responsive element	Growth and development
DoNAC57	AE-box	part of a module for light response	Growth and development
DoNAC58	GC-motif	enhancer-like element involved in anoxic specific inducibility	Differentiation and specificity
DoNAC58	O2-site	cis-acting regulatory element involved in zein metabolism regulation	Stress responsive
DoNAC58	GARE-motif	gibberellin-responsive element	Hormone responsive
DoNAC58	AE-box	part of a module for light response	Growth and development
DoNAC58	AE-box	part of a module for light response	Growth and development
DoNAC58	ARE	cis-acting regulatory element essential for the anaerobic induction	Stress responsive
DoNAC58	TGACG-motif	cis-acting regulatory element involved in the MeJA-responsiveness	Stress responsive
DoNAC58	TGACG-motif	cis-acting regulatory element involved in the MeJA-responsiveness	Stress responsive
DoNAC58	TC-rich repeats	cis-acting element involved in defense and stress responsiveness	Stress responsive
DoNAC58	GT1-motif	light responsive element	Growth and development
DoNAC58	G-Box	cis-acting regulatory element involved in light responsiveness	Growth and development
DoNAC58	G-box	cis-acting regulatory element involved in light responsiveness	Growth and development
DoNAC58	CGTCA-motif	cis-acting regulatory element involved in the MeJA-responsiveness	Stress responsive
DoNAC58	CGTCA-motif	cis-acting regulatory element involved in the MeJA-responsiveness	Stress responsive
DoNAC58	AT1-motif	part of a light responsive module	Growth and development
DoNAC58	ABRE	cis-acting element involved in the abscisic acid responsiveness	Hormone responsive
DoNAC58	Sp1	light responsive element	Growth and development
DoNAC58	TCT-motif	part of a light responsive element	Growth and development
DoNAC58	A-box	cis-acting regulatory element	Growth and development
DoNAC59	G-box	cis-acting regulatory element involved in light responsiveness	Growth and development
DoNAC59	G-box	cis-acting regulatory element involved in light responsiveness	Growth and development
DoNAC59	G-box	cis-acting regulatory element involved in light responsiveness	Growth and development
DoNAC59	G-Box	cis-acting regulatory element involved in light responsiveness	Growth and development
DoNAC59	GATA-motif	part of a light responsive element	Growth and development
DoNAC59	TCT-motif	part of a light responsive element	Growth and development
DoNAC59	AT1-motif	part of a light responsive module	Growth and development
DoNAC59	ABRE	cis-acting element involved in the abscisic acid responsiveness	Hormone responsive
DoNAC59	ABRE	cis-acting element involved in the abscisic acid responsiveness	Hormone responsive
DoNAC59	ABRE	cis-acting element involved in the abscisic acid responsiveness	Hormone responsive
DoNAC59	TCA-element	cis-acting element involved in salicylic acid responsiveness	Stress responsive
DoNAC59	Box 4	part of a conserved DNA module involved in light responsiveness	Growth and development
DoNAC59	ARE	cis-acting regulatory element essential for the anaerobic induction	Stress responsive
DoNAC59	ARE	cis-acting regulatory element essential for the anaerobic induction	Stress responsive
DoNAC59	circadian	cis-acting regulatory element involved in circadian control	Growth and development
DoNAC6	MBS	MYB binding site involved in drought-inducibility	Stress responsive
DoNAC6	ARE	cis-acting regulatory element essential for the anaerobic induction	Stress responsive
DoNAC6	ARE	cis-acting regulatory element essential for the anaerobic induction	Stress responsive
DoNAC6	ARE	cis-acting regulatory element essential for the anaerobic induction	Stress responsive
DoNAC6	ACE	cis-acting element involved in light responsiveness	Growth and development
DoNAC6	Box 4	part of a conserved DNA module involved in light responsiveness	Growth and development
DoNAC6	Box 4	part of a conserved DNA module involved in light responsiveness	Growth and development
DoNAC6	Box 4	part of a conserved DNA module involved in light responsiveness	Growth and development
DoNAC6	Box 4	part of a conserved DNA module involved in light responsiveness	Growth and development
DoNAC6	Box 4	part of a conserved DNA module involved in light responsiveness	Growth and development
DoNAC6	chs-CMA2a	part of a light responsive element	Growth and development
DoNAC6	GT1-motif	light responsive element	Growth and development
DoNAC6	Sp1	light responsive element	Growth and development
DoNAC6	TCT-motif	part of a light responsive element	Growth and development
DoNAC61	Box 4	part of a conserved DNA module involved in light responsiveness	Growth and development
DoNAC61	Box 4	part of a conserved DNA module involved in light responsiveness	Growth and development
DoNAC61	Box 4	part of a conserved DNA module involved in light responsiveness	Growth and development
DoNAC61	Box 4	part of a conserved DNA module involved in light responsiveness	Growth and development
DoNAC61	Box 4	part of a conserved DNA module involved in light responsiveness	Growth and development
DoNAC61	TGA-element	auxin-responsive element	Hormone responsive
DoNAC61	TCT-motif	part of a light responsive element	Growth and development
DoNAC61	TCT-motif	part of a light responsive element	Growth and development
DoNAC61	CAT-box	cis-acting regulatory element related to meristem expression	Growth and development
DoNAC61	GATA-motif	part of a light responsive element	Growth and development
DoNAC61	O2-site	cis-acting regulatory element involved in zein metabolism regulation	Stress responsive
DoNAC61	TC-rich repeats	cis-acting element involved in defense and stress responsiveness	Stress responsive
DoNAC61	ARE	cis-acting regulatory element essential for the anaerobic induction	Stress responsive
DoNAC61	MSA-like	cis-acting element involved in cell cycle regulation	Growth and development
DoNAC61	TCCC-motif	part of a light responsive element	Growth and development
DoNAC62	TCA-element	cis-acting element involved in salicylic acid responsiveness	Stress responsive
DoNAC62	MRE	MYB binding site involved in light responsiveness	Growth and development
DoNAC62	G-box	cis-acting regulatory element involved in light responsiveness	Growth and development
DoNAC62	A-box	cis-acting regulatory element	Growth and development
DoNAC62	A-box	cis-acting regulatory element	Growth and development
DoNAC62	CAT-box	cis-acting regulatory element related to meristem expression	Growth and development
DoNAC62	CAT-box	cis-acting regulatory element related to meristem expression	Growth and development
DoNAC62	GC-motif	enhancer-like element involved in anoxic specific inducibility	Differentiation and specificity
DoNAC62	ARE	cis-acting regulatory element essential for the anaerobic induction	Stress responsive
DoNAC62	ARE	cis-acting regulatory element essential for the anaerobic induction	Stress responsive
DoNAC62	LTR	cis-acting element involved in low-temperature responsiveness	Stress responsive
DoNAC62	LTR	cis-acting element involved in low-temperature responsiveness	Stress responsive
DoNAC62	TC-rich repeats	cis-acting element involved in defense and stress responsiveness	Stress responsive
DoNAC63	G-Box	cis-acting regulatory element involved in light responsiveness	Growth and development
DoNAC63	G-Box	cis-acting regulatory element involved in light responsiveness	Growth and development
DoNAC63	G-box	cis-acting regulatory element involved in light responsiveness	Growth and development
DoNAC63	G-box	cis-acting regulatory element involved in light responsiveness	Growth and development
DoNAC63	G-box	cis-acting regulatory element involved in light responsiveness	Growth and development
DoNAC63	ABRE	cis-acting element involved in the abscisic acid responsiveness	Hormone responsive
DoNAC63	ABRE	cis-acting element involved in the abscisic acid responsiveness	Hormone responsive
DoNAC63	ABRE	cis-acting element involved in the abscisic acid responsiveness	Hormone responsive
DoNAC63	ABRE	cis-acting element involved in the abscisic acid responsiveness	Hormone responsive
DoNAC63	ABRE	cis-acting element involved in the abscisic acid responsiveness	Hormone responsive
DoNAC63	ABRE	cis-acting element involved in the abscisic acid responsiveness	Hormone responsive
DoNAC63	ABRE	cis-acting element involved in the abscisic acid responsiveness	Hormone responsive
DoNAC63	CGTCA-motif	cis-acting regulatory element involved in the MeJA-responsiveness	Stress responsive
DoNAC63	CGTCA-motif	cis-acting regulatory element involved in the MeJA-responsiveness	Stress responsive
DoNAC63	CGTCA-motif	cis-acting regulatory element involved in the MeJA-responsiveness	Stress responsive
DoNAC63	chs-Unit 1 m1	part of a light responsive element	Growth and development
DoNAC63	A-box	cis-acting regulatory element	Growth and development
DoNAC63	A-box	cis-acting regulatory element	Growth and development
DoNAC63	A-box	cis-acting regulatory element	Growth and development
DoNAC63	A-box	cis-acting regulatory element	Growth and development
DoNAC63	A-box	cis-acting regulatory element	Growth and development
DoNAC63	Sp1	light responsive element	Growth and development
DoNAC63	Sp1	light responsive element	Growth and development
DoNAC63	TGA-box	part of an auxin-responsive element	Hormone responsive
DoNAC63	ATCT-motif	part of a conserved DNA module involved in light responsiveness	Growth and development
DoNAC63	ATCT-motif	part of a conserved DNA module involved in light responsiveness	Growth and development
DoNAC63	LAMP-element	part of a light responsive element	Growth and development
DoNAC63	SARE	cis-acting element involved in salicylic acid responsiveness	Stress responsive
DoNAC63	TCCC-motif	part of a light responsive element	Growth and development
DoNAC63	AE-box	part of a module for light response	Growth and development
DoNAC63	TGACG-motif	cis-acting regulatory element involved in the MeJA-responsiveness	Stress responsive
DoNAC63	TGACG-motif	cis-acting regulatory element involved in the MeJA-responsiveness	Stress responsive
DoNAC63	TGACG-motif	cis-acting regulatory element involved in the MeJA-responsiveness	Stress responsive
DoNAC63	ARE	cis-acting regulatory element essential for the anaerobic induction	Stress responsive
DoNAC63	ARE	cis-acting regulatory element essential for the anaerobic induction	Stress responsive
DoNAC63	LTR	cis-acting element involved in low-temperature responsiveness	Stress responsive
DoNAC64	P-box	gibberellin-responsive element	Hormone responsive
DoNAC64	P-box	gibberellin-responsive element	Hormone responsive
DoNAC64	GA-motif	part of a light responsive element	Growth and development
DoNAC64	MBS	MYB binding site involved in drought-inducibility	Stress responsive
DoNAC64	TC-rich repeats	cis-acting element involved in defense and stress responsiveness	Stress responsive
DoNAC64	TGACG-motif	cis-acting regulatory element involved in the MeJA-responsiveness	Stress responsive
DoNAC64	TGACG-motif	cis-acting regulatory element involved in the MeJA-responsiveness	Stress responsive
DoNAC64	3-AF1 binding site	light responsive element	Growth and development
DoNAC64	Box 4	part of a conserved DNA module involved in light responsiveness	Growth and development
DoNAC64	TGA-element	auxin-responsive element	Hormone responsive
DoNAC64	ACE	cis-acting element involved in light responsiveness	Growth and development
DoNAC64	ACE	cis-acting element involved in light responsiveness	Growth and development
DoNAC64	TCT-motif	part of a light responsive element	Growth and development
DoNAC64	TCT-motif	part of a light responsive element	Growth and development
DoNAC64	TCT-motif	part of a light responsive element	Growth and development
DoNAC64	TCT-motif	part of a light responsive element	Growth and development
DoNAC64	CGTCA-motif	cis-acting regulatory element involved in the MeJA-responsiveness	Stress responsive
DoNAC64	CGTCA-motif	cis-acting regulatory element involved in the MeJA-responsiveness	Stress responsive
DoNAC64	ABRE	cis-acting element involved in the abscisic acid responsiveness	Hormone responsive
DoNAC64	ABRE	cis-acting element involved in the abscisic acid responsiveness	Hormone responsive
DoNAC64	G-Box	cis-acting regulatory element involved in light responsiveness	Growth and development
DoNAC64	G-box	cis-acting regulatory element involved in light responsiveness	Growth and development
DoNAC65	AT1-motif	part of a light responsive module	Growth and development
DoNAC65	CGTCA-motif	cis-acting regulatory element involved in the MeJA-responsiveness	Stress responsive
DoNAC65	TCT-motif	part of a light responsive element	Growth and development
DoNAC65	GT1-motif	light responsive element	Growth and development
DoNAC65	GT1-motif	light responsive element	Growth and development
DoNAC65	GT1-motif	light responsive element	Growth and development
DoNAC65	GATA-motif	part of a light responsive element	Growth and development
DoNAC65	Box 4	part of a conserved DNA module involved in light responsiveness	Growth and development
DoNAC65	Box 4	part of a conserved DNA module involved in light responsiveness	Growth and development
DoNAC65	Box 4	part of a conserved DNA module involved in light responsiveness	Growth and development
DoNAC65	Box 4	part of a conserved DNA module involved in light responsiveness	Growth and development
DoNAC65	Box 4	part of a conserved DNA module involved in light responsiveness	Growth and development
DoNAC65	Box 4	part of a conserved DNA module involved in light responsiveness	Growth and development
DoNAC65	Box 4	part of a conserved DNA module involved in light responsiveness	Growth and development
DoNAC65	TC-rich repeats	cis-acting element involved in defense and stress responsiveness	Stress responsive
DoNAC65	TC-rich repeats	cis-acting element involved in defense and stress responsiveness	Stress responsive
DoNAC65	TC-rich repeats	cis-acting element involved in defense and stress responsiveness	Stress responsive
DoNAC65	ARE	cis-acting regulatory element essential for the anaerobic induction	Stress responsive
DoNAC65	ARE	cis-acting regulatory element essential for the anaerobic induction	Stress responsive
DoNAC65	TGACG-motif	cis-acting regulatory element involved in the MeJA-responsiveness	Stress responsive
DoNAC65	GA-motif	part of a light responsive element	Growth and development
DoNAC66	RY-element	cis-acting regulatory element involved in seed-specific regulation	Differentiation and specificity
DoNAC66	RY-element	cis-acting regulatory element involved in seed-specific regulation	Differentiation and specificity
DoNAC66	RY-element	cis-acting regulatory element involved in seed-specific regulation	Differentiation and specificity
DoNAC66	TCCC-motif	part of a light responsive element	Growth and development
DoNAC66	3-AF1 binding site	light responsive element	Growth and development
DoNAC66	I-box	part of a light responsive element	Growth and development
DoNAC66	P-box	gibberellin-responsive element	Hormone responsive
DoNAC66	chs-CMA1a	part of a light responsive element	Growth and development
DoNAC66	TCT-motif	part of a light responsive element	Growth and development
DoNAC66	LAMP-element	part of a light responsive element	Growth and development
DoNAC66	Box 4	part of a conserved DNA module involved in light responsiveness	Growth and development
DoNAC66	TGA-element	auxin-responsive element	Hormone responsive
DoNAC67	I-box	part of a light responsive element	Growth and development
DoNAC67	Box 4	part of a conserved DNA module involved in light responsiveness	Growth and development
DoNAC67	LTR	cis-acting element involved in low-temperature responsiveness	Stress responsive
DoNAC67	circadian	cis-acting regulatory element involved in circadian control	Growth and development
DoNAC67	circadian	cis-acting regulatory element involved in circadian control	Growth and development
DoNAC67	GT1-motif	light responsive element	Growth and development
DoNAC67	ARE	cis-acting regulatory element essential for the anaerobic induction	Stress responsive
DoNAC68	MRE	MYB binding site involved in light responsiveness	Growth and development
DoNAC68	Box 4	part of a conserved DNA module involved in light responsiveness	Growth and development
DoNAC68	Box 4	part of a conserved DNA module involved in light responsiveness	Growth and development
DoNAC68	chs-CMA2a	part of a light responsive element	Growth and development
DoNAC68	GT1-motif	light responsive element	Growth and development
DoNAC68	GT1-motif	light responsive element	Growth and development
DoNAC68	GT1-motif	light responsive element	Growth and development
DoNAC68	G-box	cis-acting regulatory element involved in light responsiveness	Growth and development
DoNAC68	CGTCA-motif	cis-acting regulatory element involved in the MeJA-responsiveness	Stress responsive
DoNAC68	ABRE	cis-acting element involved in the abscisic acid responsiveness	Hormone responsive
DoNAC68	TCT-motif	part of a light responsive element	Growth and development
DoNAC68	TCT-motif	part of a light responsive element	Growth and development
DoNAC68	Gap-box	part of a light responsive element	Growth and development
DoNAC68	AE-box	part of a module for light response	Growth and development
DoNAC68	ARE	cis-acting regulatory element essential for the anaerobic induction	Stress responsive
DoNAC68	ARE	cis-acting regulatory element essential for the anaerobic induction	Stress responsive
DoNAC68	ARE	cis-acting regulatory element essential for the anaerobic induction	Stress responsive
DoNAC68	ARE	cis-acting regulatory element essential for the anaerobic induction	Stress responsive
DoNAC68	TGACG-motif	cis-acting regulatory element involved in the MeJA-responsiveness	Stress responsive
DoNAC69	AE-box	part of a module for light response	Growth and development
DoNAC69	TGACG-motif	cis-acting regulatory element involved in the MeJA-responsiveness	Stress responsive
DoNAC69	ARE	cis-acting regulatory element essential for the anaerobic induction	Stress responsive
DoNAC69	P-box	gibberellin-responsive element	Hormone responsive
DoNAC69	GT1-motif	light responsive element	Growth and development
DoNAC69	G-Box	cis-acting regulatory element involved in light responsiveness	Growth and development
DoNAC69	G-box	cis-acting regulatory element involved in light responsiveness	Growth and development
DoNAC69	G-box	cis-acting regulatory element involved in light responsiveness	Growth and development
DoNAC69	G-box	cis-acting regulatory element involved in light responsiveness	Growth and development
DoNAC69	G-box	cis-acting regulatory element involved in light responsiveness	Growth and development
DoNAC69	CAT-box	cis-acting regulatory element related to meristem expression	Growth and development
DoNAC69	ABRE	cis-acting element involved in the abscisic acid responsiveness	Hormone responsive
DoNAC69	ABRE	cis-acting element involved in the abscisic acid responsiveness	Hormone responsive
DoNAC69	ABRE	cis-acting element involved in the abscisic acid responsiveness	Hormone responsive
DoNAC69	ABRE	cis-acting element involved in the abscisic acid responsiveness	Hormone responsive
DoNAC69	AT1-motif	part of a light responsive module	Growth and development
DoNAC69	CGTCA-motif	cis-acting regulatory element involved in the MeJA-responsiveness	Stress responsive
DoNAC69	TCA-element	cis-acting element involved in salicylic acid responsiveness	Stress responsive
DoNAC69	Box 4	part of a conserved DNA module involved in light responsiveness	Growth and development
DoNAC69	Box 4	part of a conserved DNA module involved in light responsiveness	Growth and development
DoNAC69	Box 4	part of a conserved DNA module involved in light responsiveness	Growth and development
DoNAC69	Box 4	part of a conserved DNA module involved in light responsiveness	Growth and development
DoNAC69	Box 4	part of a conserved DNA module involved in light responsiveness	Growth and development
DoNAC69	Box 4	part of a conserved DNA module involved in light responsiveness	Growth and development
DoNAC7	ARE	cis-acting regulatory element essential for the anaerobic induction	Stress responsive
DoNAC7	TGACG-motif	cis-acting regulatory element involved in the MeJA-responsiveness	Stress responsive
DoNAC7	A-box	cis-acting regulatory element	Growth and development
DoNAC7	CGTCA-motif	cis-acting regulatory element involved in the MeJA-responsiveness	Stress responsive
DoNAC7	TCA-element	cis-acting element involved in salicylic acid responsiveness	Stress responsive
DoNAC7	MRE	MYB binding site involved in light responsiveness	Growth and development
DoNAC7	P-box	gibberellin-responsive element	Hormone responsive
DoNAC70	circadian	cis-acting regulatory element involved in circadian control	Growth and development
DoNAC70	3-AF1 binding site	light responsive element	Growth and development
DoNAC70	ARE	cis-acting regulatory element essential for the anaerobic induction	Stress responsive
DoNAC70	TGACG-motif	cis-acting regulatory element involved in the MeJA-responsiveness	Stress responsive
DoNAC70	TGACG-motif	cis-acting regulatory element involved in the MeJA-responsiveness	Stress responsive
DoNAC70	P-box	gibberellin-responsive element	Hormone responsive
DoNAC70	CGTCA-motif	cis-acting regulatory element involved in the MeJA-responsiveness	Stress responsive
DoNAC70	CGTCA-motif	cis-acting regulatory element involved in the MeJA-responsiveness	Stress responsive
DoNAC70	AT1-motif	part of a light responsive module	Growth and development
DoNAC70	ABRE	cis-acting element involved in the abscisic acid responsiveness	Hormone responsive
DoNAC70	ABRE	cis-acting element involved in the abscisic acid responsiveness	Hormone responsive
DoNAC70	TCT-motif	part of a light responsive element	Growth and development
DoNAC70	TCT-motif	part of a light responsive element	Growth and development
DoNAC70	TCT-motif	part of a light responsive element	Growth and development
DoNAC70	TCT-motif	part of a light responsive element	Growth and development
DoNAC70	G-box	cis-acting regulatory element involved in light responsiveness	Growth and development
DoNAC70	G-box	cis-acting regulatory element involved in light responsiveness	Growth and development
DoNAC70	Box 4	part of a conserved DNA module involved in light responsiveness	Growth and development
DoNAC70	Box 4	part of a conserved DNA module involved in light responsiveness	Growth and development
DoNAC70	TCA-element	cis-acting element involved in salicylic acid responsiveness	Stress responsive
DoNAC71	ATCT-motif	part of a conserved DNA module involved in light responsiveness	Growth and development
DoNAC71	Box 4	part of a conserved DNA module involved in light responsiveness	Growth and development
DoNAC71	Box 4	part of a conserved DNA module involved in light responsiveness	Growth and development
DoNAC71	Box 4	part of a conserved DNA module involved in light responsiveness	Growth and development
DoNAC71	ABRE	cis-acting element involved in the abscisic acid responsiveness	Hormone responsive
DoNAC71	ABRE	cis-acting element involved in the abscisic acid responsiveness	Hormone responsive
DoNAC71	AT1-motif	part of a light responsive module	Growth and development
DoNAC71	TCT-motif	part of a light responsive element	Growth and development
DoNAC71	G-Box	cis-acting regulatory element involved in light responsiveness	Growth and development
DoNAC71	O2-site	cis-acting regulatory element involved in zein metabolism regulation	Stress responsive
DoNAC71	MBS	MYB binding site involved in drought-inducibility	Stress responsive
DoNAC71	circadian	cis-acting regulatory element involved in circadian control	Growth and development
DoNAC71	ATC-motif	part of a conserved DNA module involved in light responsiveness	Growth and development
DoNAC71	TCCC-motif	part of a light responsive element	Growth and development
DoNAC71	ARE	cis-acting regulatory element essential for the anaerobic induction	Stress responsive
DoNAC71	ARE	cis-acting regulatory element essential for the anaerobic induction	Stress responsive
DoNAC72	TCA-element	cis-acting element involved in salicylic acid responsiveness	Stress responsive
DoNAC72	TGA-element	auxin-responsive element	Hormone responsive
DoNAC72	MRE	MYB binding site involved in light responsiveness	Growth and development
DoNAC72	ACE	cis-acting element involved in light responsiveness	Growth and development
DoNAC72	Box 4	part of a conserved DNA module involved in light responsiveness	Growth and development
DoNAC72	Box 4	part of a conserved DNA module involved in light responsiveness	Growth and development
DoNAC72	Box 4	part of a conserved DNA module involved in light responsiveness	Growth and development
DoNAC72	Box 4	part of a conserved DNA module involved in light responsiveness	Growth and development
DoNAC72	G-box	cis-acting regulatory element involved in light responsiveness	Growth and development
DoNAC72	GT1-motif	light responsive element	Growth and development
DoNAC72	GT1-motif	light responsive element	Growth and development
DoNAC72	GT1-motif	light responsive element	Growth and development
DoNAC72	GT1-motif	light responsive element	Growth and development
DoNAC72	GT1-motif	light responsive element	Growth and development
DoNAC72	A-box	cis-acting regulatory element	Growth and development
DoNAC72	CGTCA-motif	cis-acting regulatory element involved in the MeJA-responsiveness	Stress responsive
DoNAC72	CAT-box	cis-acting regulatory element related to meristem expression	Growth and development
DoNAC72	CAT-box	cis-acting regulatory element related to meristem expression	Growth and development
DoNAC72	MBS	MYB binding site involved in drought-inducibility	Stress responsive
DoNAC72	AACA_motif	involved in endosperm-specific negative expression	Differentiation and specificity
DoNAC72	O2-site	cis-acting regulatory element involved in zein metabolism regulation	Stress responsive
DoNAC72	I-box	part of a light responsive element	Growth and development
DoNAC72	ARE	cis-acting regulatory element essential for the anaerobic induction	Stress responsive
DoNAC72	TGACG-motif	cis-acting regulatory element involved in the MeJA-responsiveness	Stress responsive
DoNAC72	TCCC-motif	part of a light responsive element	Growth and development
DoNAC72	AE-box	part of a module for light response	Growth and development
DoNAC72	ATC-motif	part of a conserved DNA module involved in light responsiveness	Growth and development
DoNAC72	TATC-box	cis-acting element involved in gibberellin-responsiveness	Hormone responsive
DoNAC74	Box 4	part of a conserved DNA module involved in light responsiveness	Growth and development
DoNAC74	Box 4	part of a conserved DNA module involved in light responsiveness	Growth and development
DoNAC74	GATA-motif	part of a light responsive element	Growth and development
DoNAC74	GT1-motif	light responsive element	Growth and development
DoNAC74	GT1-motif	light responsive element	Growth and development
DoNAC74	G-box	cis-acting regulatory element involved in light responsiveness	Growth and development
DoNAC74	G-box	cis-acting regulatory element involved in light responsiveness	Growth and development
DoNAC74	G-box	cis-acting regulatory element involved in light responsiveness	Growth and development
DoNAC74	G-box	cis-acting regulatory element involved in light responsiveness	Growth and development
DoNAC74	ABRE	cis-acting element involved in the abscisic acid responsiveness	Hormone responsive
DoNAC74	ABRE	cis-acting element involved in the abscisic acid responsiveness	Hormone responsive
DoNAC74	ABRE	cis-acting element involved in the abscisic acid responsiveness	Hormone responsive
DoNAC74	ABRE	cis-acting element involved in the abscisic acid responsiveness	Hormone responsive
DoNAC74	CGTCA-motif	cis-acting regulatory element involved in the MeJA-responsiveness	Stress responsive
DoNAC74	TCT-motif	part of a light responsive element	Growth and development
DoNAC74	MBS	MYB binding site involved in drought-inducibility	Stress responsive
DoNAC74	O2-site	cis-acting regulatory element involved in zein metabolism regulation	Stress responsive
DoNAC74	AE-box	part of a module for light response	Growth and development
DoNAC74	TGACG-motif	cis-acting regulatory element involved in the MeJA-responsiveness	Stress responsive
DoNAC74	ARE	cis-acting regulatory element essential for the anaerobic induction	Stress responsive
DoNAC74	ARE	cis-acting regulatory element essential for the anaerobic induction	Stress responsive
DoNAC75	chs-CMA2a	part of a light responsive element	Growth and development
DoNAC75	MRE	MYB binding site involved in light responsiveness	Growth and development
DoNAC75	Box 4	part of a conserved DNA module involved in light responsiveness	Growth and development
DoNAC75	Box 4	part of a conserved DNA module involved in light responsiveness	Growth and development
DoNAC75	ARE	cis-acting regulatory element essential for the anaerobic induction	Stress responsive
DoNAC75	LTR	cis-acting element involved in low-temperature responsiveness	Stress responsive
DoNAC75	circadian	cis-acting regulatory element involved in circadian control	Growth and development
DoNAC75	P-box	gibberellin-responsive element	Hormone responsive
DoNAC75	I-box	part of a light responsive element	Growth and development
DoNAC76	MBS	MYB binding site involved in drought-inducibility	Stress responsive
DoNAC76	LTR	cis-acting element involved in low-temperature responsiveness	Stress responsive
DoNAC76	LTR	cis-acting element involved in low-temperature responsiveness	Stress responsive
DoNAC76	TGACG-motif	cis-acting regulatory element involved in the MeJA-responsiveness	Stress responsive
DoNAC76	ARE	cis-acting regulatory element essential for the anaerobic induction	Stress responsive
DoNAC76	AuxRR-core	cis-acting regulatory element involved in auxin responsiveness	Hormone responsive
DoNAC76	3-AF1 binding site	light responsive element	Growth and development
DoNAC76	GCN4_motif	cis-regulatory element involved in endosperm expression	Growth and development
DoNAC76	Box 4	part of a conserved DNA module involved in light responsiveness	Growth and development
DoNAC76	Box 4	part of a conserved DNA module involved in light responsiveness	Growth and development
DoNAC76	Box 4	part of a conserved DNA module involved in light responsiveness	Growth and development
DoNAC76	ABRE	cis-acting element involved in the abscisic acid responsiveness	Hormone responsive
DoNAC76	ABRE	cis-acting element involved in the abscisic acid responsiveness	Hormone responsive
DoNAC76	ABRE	cis-acting element involved in the abscisic acid responsiveness	Hormone responsive
DoNAC76	ABRE	cis-acting element involved in the abscisic acid responsiveness	Hormone responsive
DoNAC76	CGTCA-motif	cis-acting regulatory element involved in the MeJA-responsiveness	Stress responsive
DoNAC76	GT1-motif	light responsive element	Growth and development
DoNAC76	G-Box	cis-acting regulatory element involved in light responsiveness	Growth and development
DoNAC76	G-Box	cis-acting regulatory element involved in light responsiveness	Growth and development
DoNAC76	G-box	cis-acting regulatory element involved in light responsiveness	Growth and development
DoNAC76	G-box	cis-acting regulatory element involved in light responsiveness	Growth and development
DoNAC77	MRE	MYB binding site involved in light responsiveness	Growth and development
DoNAC77	TGA-element	auxin-responsive element	Hormone responsive
DoNAC77	Box 4	part of a conserved DNA module involved in light responsiveness	Growth and development
DoNAC77	GT1-motif	light responsive element	Growth and development
DoNAC77	G-box	cis-acting regulatory element involved in light responsiveness	Growth and development
DoNAC77	G-box	cis-acting regulatory element involved in light responsiveness	Growth and development
DoNAC77	G-box	cis-acting regulatory element involved in light responsiveness	Growth and development
DoNAC77	G-Box	cis-acting regulatory element involved in light responsiveness	Growth and development
DoNAC77	ABRE	cis-acting element involved in the abscisic acid responsiveness	Hormone responsive
DoNAC77	I-box	part of a light responsive element	Growth and development
DoNAC77	chs-CMA1a	part of a light responsive element	Growth and development
DoNAC77	ARE	cis-acting regulatory element essential for the anaerobic induction	Stress responsive
DoNAC77	LTR	cis-acting element involved in low-temperature responsiveness	Stress responsive
DoNAC78	Box 4	part of a conserved DNA module involved in light responsiveness	Growth and development
DoNAC78	Box 4	part of a conserved DNA module involved in light responsiveness	Growth and development
DoNAC78	TCA-element	cis-acting element involved in salicylic acid responsiveness	Stress responsive
DoNAC78	TCA-element	cis-acting element involved in salicylic acid responsiveness	Stress responsive
DoNAC78	MRE	MYB binding site involved in light responsiveness	Growth and development
DoNAC78	A-box	cis-acting regulatory element	Growth and development
DoNAC78	A-box	cis-acting regulatory element	Growth and development
DoNAC78	TCT-motif	part of a light responsive element	Growth and development
DoNAC78	Sp1	light responsive element	Growth and development
DoNAC78	ABRE	cis-acting element involved in the abscisic acid responsiveness	Hormone responsive
DoNAC78	CAT-box	cis-acting regulatory element related to meristem expression	Growth and development
DoNAC78	G-Box	cis-acting regulatory element involved in light responsiveness	Growth and development
DoNAC78	G-box	cis-acting regulatory element involved in light responsiveness	Growth and development
DoNAC78	Box II	part of a light responsive element	Growth and development
DoNAC78	GT1-motif	light responsive element	Growth and development
DoNAC78	O2-site	cis-acting regulatory element involved in zein metabolism regulation	Stress responsive
DoNAC78	O2-site	cis-acting regulatory element involved in zein metabolism regulation	Stress responsive
DoNAC78	ARE	cis-acting regulatory element essential for the anaerobic induction	Stress responsive
DoNAC78	ARE	cis-acting regulatory element essential for the anaerobic induction	Stress responsive
DoNAC78	AuxRR-core	cis-acting regulatory element involved in auxin responsiveness	Hormone responsive
DoNAC78	TCCC-motif	part of a light responsive element	Growth and development
DoNAC79	LTR	cis-acting element involved in low-temperature responsiveness	Stress responsive
DoNAC79	GARE-motif	gibberellin-responsive element	Hormone responsive
DoNAC79	ARE	cis-acting regulatory element essential for the anaerobic induction	Stress responsive
DoNAC79	ARE	cis-acting regulatory element essential for the anaerobic induction	Stress responsive
DoNAC79	ARE	cis-acting regulatory element essential for the anaerobic induction	Stress responsive
DoNAC79	Box 4	part of a conserved DNA module involved in light responsiveness	Growth and development
DoNAC79	Box 4	part of a conserved DNA module involved in light responsiveness	Growth and development
DoNAC79	Box 4	part of a conserved DNA module involved in light responsiveness	Growth and development
DoNAC79	Box 4	part of a conserved DNA module involved in light responsiveness	Growth and development
DoNAC79	TGA-element	auxin-responsive element	Hormone responsive
DoNAC79	TCA-element	cis-acting element involved in salicylic acid responsiveness	Stress responsive
DoNAC79	CAT-box	cis-acting regulatory element related to meristem expression	Growth and development
DoNAC79	ABRE	cis-acting element involved in the abscisic acid responsiveness	Hormone responsive
DoNAC79	TCT-motif	part of a light responsive element	Growth and development
DoNAC79	G-box	cis-acting regulatory element involved in light responsiveness	Growth and development
DoNAC79	G-box	cis-acting regulatory element involved in light responsiveness	Growth and development
DoNAC8	TCA-element	cis-acting element involved in salicylic acid responsiveness	Stress responsive
DoNAC8	TCA-element	cis-acting element involved in salicylic acid responsiveness	Stress responsive
DoNAC8	G-box	cis-acting regulatory element involved in light responsiveness	Growth and development
DoNAC8	G-Box	cis-acting regulatory element involved in light responsiveness	Growth and development
DoNAC8	ABRE	cis-acting element involved in the abscisic acid responsiveness	Hormone responsive
DoNAC8	ABRE	cis-acting element involved in the abscisic acid responsiveness	Hormone responsive
DoNAC8	ABRE	cis-acting element involved in the abscisic acid responsiveness	Hormone responsive
DoNAC8	chs-CMA1a	part of a light responsive element	Growth and development
DoNAC8	I-box	part of a light responsive element	Growth and development
DoNAC8	I-box	part of a light responsive element	Growth and development
DoNAC8	I-box	part of a light responsive element	Growth and development
DoNAC8	ARE	cis-acting regulatory element essential for the anaerobic induction	Stress responsive
DoNAC80	AuxRR-core	cis-acting regulatory element involved in auxin responsiveness	Hormone responsive
DoNAC80	TGACG-motif	cis-acting regulatory element involved in the MeJA-responsiveness	Stress responsive
DoNAC80	TGACG-motif	cis-acting regulatory element involved in the MeJA-responsiveness	Stress responsive
DoNAC80	TGACG-motif	cis-acting regulatory element involved in the MeJA-responsiveness	Stress responsive
DoNAC80	ATC-motif	part of a conserved DNA module involved in light responsiveness	Growth and development
DoNAC80	O2-site	cis-acting regulatory element involved in zein metabolism regulation	Stress responsive
DoNAC80	I-box	part of a light responsive element	Growth and development
DoNAC80	I-box	part of a light responsive element	Growth and development
DoNAC80	chs-CMA1a	part of a light responsive element	Growth and development
DoNAC80	GATA-motif	part of a light responsive element	Growth and development
DoNAC80	chs-CMA2a	part of a light responsive element	Growth and development
DoNAC80	G-Box	cis-acting regulatory element involved in light responsiveness	Growth and development
DoNAC80	G-Box	cis-acting regulatory element involved in light responsiveness	Growth and development
DoNAC80	G-box	cis-acting regulatory element involved in light responsiveness	Growth and development
DoNAC80	G-box	cis-acting regulatory element involved in light responsiveness	Growth and development
DoNAC80	G-box	cis-acting regulatory element involved in light responsiveness	Growth and development
DoNAC80	CGTCA-motif	cis-acting regulatory element involved in the MeJA-responsiveness	Stress responsive
DoNAC80	CGTCA-motif	cis-acting regulatory element involved in the MeJA-responsiveness	Stress responsive
DoNAC80	CGTCA-motif	cis-acting regulatory element involved in the MeJA-responsiveness	Stress responsive
DoNAC80	ABRE	cis-acting element involved in the abscisic acid responsiveness	Hormone responsive
DoNAC80	ABRE	cis-acting element involved in the abscisic acid responsiveness	Hormone responsive
DoNAC80	ABRE	cis-acting element involved in the abscisic acid responsiveness	Hormone responsive
DoNAC80	ABRE	cis-acting element involved in the abscisic acid responsiveness	Hormone responsive
DoNAC80	ABRE	cis-acting element involved in the abscisic acid responsiveness	Hormone responsive
DoNAC80	TCT-motif	part of a light responsive element	Growth and development
DoNAC80	MRE	MYB binding site involved in light responsiveness	Growth and development
DoNAC80	Pc-CMA2c	part of a light responsive element	Growth and development
DoNAC80	TCA-element	cis-acting element involved in salicylic acid responsiveness	Stress responsive
DoNAC80	TGA-element	auxin-responsive element	Hormone responsive
DoNAC80	Box 4	part of a conserved DNA module involved in light responsiveness	Growth and development
DoNAC80	Box 4	part of a conserved DNA module involved in light responsiveness	Growth and development
DoNAC80	Box 4	part of a conserved DNA module involved in light responsiveness	Growth and development
DoNAC81	P-box	gibberellin-responsive element	Hormone responsive
DoNAC81	Box 4	part of a conserved DNA module involved in light responsiveness	Growth and development
DoNAC81	Box 4	part of a conserved DNA module involved in light responsiveness	Growth and development
DoNAC81	TGA-element	auxin-responsive element	Hormone responsive
DoNAC81	CAT-box	cis-acting regulatory element related to meristem expression	Growth and development
DoNAC81	MBSI	MYB binding site involved in flavonoid biosynthetic genes regulation	Hormone responsive
DoNAC81	ARE	cis-acting regulatory element essential for the anaerobic induction	Stress responsive
DoNAC81	ARE	cis-acting regulatory element essential for the anaerobic induction	Stress responsive
DoNAC81	G-box	cis-acting regulatory element involved in light responsiveness	Growth and development
DoNAC82	Box 4	part of a conserved DNA module involved in light responsiveness	Growth and development
DoNAC82	Box 4	part of a conserved DNA module involved in light responsiveness	Growth and development
DoNAC82	ATCT-motif	part of a conserved DNA module involved in light responsiveness	Growth and development
DoNAC82	G-Box	cis-acting regulatory element involved in light responsiveness	Growth and development
DoNAC82	G-Box	cis-acting regulatory element involved in light responsiveness	Growth and development
DoNAC82	G-box	cis-acting regulatory element involved in light responsiveness	Growth and development
DoNAC82	G-box	cis-acting regulatory element involved in light responsiveness	Growth and development
DoNAC82	GATA-motif	part of a light responsive element	Growth and development
DoNAC82	GT1-motif	light responsive element	Growth and development
DoNAC82	ABRE	cis-acting element involved in the abscisic acid responsiveness	Hormone responsive
DoNAC82	ABRE	cis-acting element involved in the abscisic acid responsiveness	Hormone responsive
DoNAC82	ABRE	cis-acting element involved in the abscisic acid responsiveness	Hormone responsive
DoNAC82	ABRE	cis-acting element involved in the abscisic acid responsiveness	Hormone responsive
DoNAC82	MBS	MYB binding site involved in drought-inducibility	Stress responsive
DoNAC82	O2-site	cis-acting regulatory element involved in zein metabolism regulation	Stress responsive
DoNAC82	ARE	cis-acting regulatory element essential for the anaerobic induction	Stress responsive
DoNAC82	ARE	cis-acting regulatory element essential for the anaerobic induction	Stress responsive
DoNAC82	ARE	cis-acting regulatory element essential for the anaerobic induction	Stress responsive
DoNAC82	TCCC-motif	part of a light responsive element	Growth and development
DoNAC82	TATC-box	cis-acting element involved in gibberellin-responsiveness	Hormone responsive
DoNAC82	TATC-box	cis-acting element involved in gibberellin-responsiveness	Hormone responsive
DoNAC83	MBS	MYB binding site involved in drought-inducibility	Stress responsive
DoNAC83	P-box	gibberellin-responsive element	Hormone responsive
DoNAC83	Gap-box	part of a light responsive element	Growth and development
DoNAC83	GARE-motif	gibberellin-responsive element	Hormone responsive
DoNAC83	TCCC-motif	part of a light responsive element	Growth and development
DoNAC83	TGACG-motif	cis-acting regulatory element involved in the MeJA-responsiveness	Stress responsive
DoNAC83	LTR	cis-acting element involved in low-temperature responsiveness	Stress responsive
DoNAC83	LTR	cis-acting element involved in low-temperature responsiveness	Stress responsive
DoNAC83	Box 4	part of a conserved DNA module involved in light responsiveness	Growth and development
DoNAC83	GT1-motif	light responsive element	Growth and development
DoNAC83	G-box	cis-acting regulatory element involved in light responsiveness	Growth and development
DoNAC83	G-Box	cis-acting regulatory element involved in light responsiveness	Growth and development
DoNAC83	ABRE	cis-acting element involved in the abscisic acid responsiveness	Hormone responsive
DoNAC83	ABRE	cis-acting element involved in the abscisic acid responsiveness	Hormone responsive
DoNAC83	CGTCA-motif	cis-acting regulatory element involved in the MeJA-responsiveness	Stress responsive
DoNAC84	ARE	cis-acting regulatory element essential for the anaerobic induction	Stress responsive
DoNAC84	ARE	cis-acting regulatory element essential for the anaerobic induction	Stress responsive
DoNAC84	ARE	cis-acting regulatory element essential for the anaerobic induction	Stress responsive
DoNAC84	ARE	cis-acting regulatory element essential for the anaerobic induction	Stress responsive
DoNAC84	TGACG-motif	cis-acting regulatory element involved in the MeJA-responsiveness	Stress responsive
DoNAC84	TGACG-motif	cis-acting regulatory element involved in the MeJA-responsiveness	Stress responsive
DoNAC84	TGACG-motif	cis-acting regulatory element involved in the MeJA-responsiveness	Stress responsive
DoNAC84	O2-site	cis-acting regulatory element involved in zein metabolism regulation	Stress responsive
DoNAC84	O2-site	cis-acting regulatory element involved in zein metabolism regulation	Stress responsive
DoNAC84	P-box	gibberellin-responsive element	Hormone responsive
DoNAC84	G-box	cis-acting regulatory element involved in light responsiveness	Growth and development
DoNAC84	G-box	cis-acting regulatory element involved in light responsiveness	Growth and development
DoNAC84	G-Box	cis-acting regulatory element involved in light responsiveness	Growth and development
DoNAC84	GT1-motif	light responsive element	Growth and development
DoNAC84	TCT-motif	part of a light responsive element	Growth and development
DoNAC84	TCT-motif	part of a light responsive element	Growth and development
DoNAC84	CGTCA-motif	cis-acting regulatory element involved in the MeJA-responsiveness	Stress responsive
DoNAC84	CGTCA-motif	cis-acting regulatory element involved in the MeJA-responsiveness	Stress responsive
DoNAC84	CGTCA-motif	cis-acting regulatory element involved in the MeJA-responsiveness	Stress responsive
DoNAC84	ABRE	cis-acting element involved in the abscisic acid responsiveness	Hormone responsive
DoNAC84	ABRE	cis-acting element involved in the abscisic acid responsiveness	Hormone responsive
DoNAC84	ABRE	cis-acting element involved in the abscisic acid responsiveness	Hormone responsive
DoNAC84	Box 4	part of a conserved DNA module involved in light responsiveness	Growth and development
DoNAC84	Box 4	part of a conserved DNA module involved in light responsiveness	Growth and development
DoNAC85	CGTCA-motif	cis-acting regulatory element involved in the MeJA-responsiveness	Stress responsive
DoNAC85	GT1-motif	light responsive element	Growth and development
DoNAC85	GT1-motif	light responsive element	Growth and development
DoNAC85	GATA-motif	part of a light responsive element	Growth and development
DoNAC85	G-box	cis-acting regulatory element involved in light responsiveness	Growth and development
DoNAC85	Box 4	part of a conserved DNA module involved in light responsiveness	Growth and development
DoNAC85	Box 4	part of a conserved DNA module involved in light responsiveness	Growth and development
DoNAC85	Box 4	part of a conserved DNA module involved in light responsiveness	Growth and development
DoNAC85	Box 4	part of a conserved DNA module involved in light responsiveness	Growth and development
DoNAC85	MRE	MYB binding site involved in light responsiveness	Growth and development
DoNAC85	TC-rich repeats	cis-acting element involved in defense and stress responsiveness	Stress responsive
DoNAC85	LTR	cis-acting element involved in low-temperature responsiveness	Stress responsive
DoNAC85	WUN-motif	wound-responsive element	Stress responsive
DoNAC85	TGACG-motif	cis-acting regulatory element involved in the MeJA-responsiveness	Stress responsive
DoNAC85	ARE	cis-acting regulatory element essential for the anaerobic induction	Stress responsive
DoNAC85	ARE	cis-acting regulatory element essential for the anaerobic induction	Stress responsive
DoNAC85	GC-motif	enhancer-like element involved in anoxic specific inducibility	Differentiation and specificity
DoNAC85	GA-motif	part of a light responsive element	Growth and development
DoNAC86	Box 4	part of a conserved DNA module involved in light responsiveness	Growth and development
DoNAC86	Box 4	part of a conserved DNA module involved in light responsiveness	Growth and development
DoNAC86	Box 4	part of a conserved DNA module involved in light responsiveness	Growth and development
DoNAC86	Box 4	part of a conserved DNA module involved in light responsiveness	Growth and development
DoNAC86	Box 4	part of a conserved DNA module involved in light responsiveness	Growth and development
DoNAC86	Box 4	part of a conserved DNA module involved in light responsiveness	Growth and development
DoNAC86	MRE	MYB binding site involved in light responsiveness	Growth and development
DoNAC86	MRE	MYB binding site involved in light responsiveness	Growth and development
DoNAC86	TGA-element	auxin-responsive element	Hormone responsive
DoNAC86	TGA-element	auxin-responsive element	Hormone responsive
DoNAC86	CAT-box	cis-acting regulatory element related to meristem expression	Growth and development
DoNAC86	GT1-motif	light responsive element	Growth and development
DoNAC86	AACA_motif	involved in endosperm-specific negative expression	Differentiation and specificity
DoNAC86	MBS	MYB binding site involved in drought-inducibility	Stress responsive
DoNAC86	LTR	cis-acting element involved in low-temperature responsiveness	Stress responsive
DoNAC86	TCCC-motif	part of a light responsive element	Growth and development
DoNAC86	ARE	cis-acting regulatory element essential for the anaerobic induction	Stress responsive
DoNAC87	GCN4_motif	cis-regulatory element involved in endosperm expression	Growth and development
DoNAC87	TGA-element	auxin-responsive element	Hormone responsive
DoNAC87	Sp1	light responsive element	Growth and development
DoNAC87	Sp1	light responsive element	Growth and development
DoNAC87	A-box	cis-acting regulatory element	Growth and development
DoNAC87	ABRE	cis-acting element involved in the abscisic acid responsiveness	Hormone responsive
DoNAC87	ABRE	cis-acting element involved in the abscisic acid responsiveness	Hormone responsive
DoNAC87	G-box	cis-acting regulatory element involved in light responsiveness	Growth and development
DoNAC87	G-box	cis-acting regulatory element involved in light responsiveness	Growth and development
DoNAC87	G-box	cis-acting regulatory element involved in light responsiveness	Growth and development
DoNAC87	G-Box	cis-acting regulatory element involved in light responsiveness	Growth and development
DoNAC87	chs-CMA2a	part of a light responsive element	Growth and development
DoNAC87	GT1-motif	light responsive element	Growth and development
DoNAC87	Gap-box	part of a light responsive element	Growth and development
DoNAC87	GATT-motif	part of a light responsive element	Growth and development
DoNAC87	P-box	gibberellin-responsive element	Hormone responsive
DoNAC87	GC-motif	enhancer-like element involved in anoxic specific inducibility	Differentiation and specificity
DoNAC87	LTR	cis-acting element involved in low-temperature responsiveness	Stress responsive
DoNAC87	ARE	cis-acting regulatory element essential for the anaerobic induction	Stress responsive
DoNAC87	TCCC-motif	part of a light responsive element	Growth and development
DoNAC88	G-Box	cis-acting regulatory element involved in light responsiveness	Growth and development
DoNAC88	G-box	cis-acting regulatory element involved in light responsiveness	Growth and development
DoNAC88	ABRE	cis-acting element involved in the abscisic acid responsiveness	Hormone responsive
DoNAC88	ABRE	cis-acting element involved in the abscisic acid responsiveness	Hormone responsive
DoNAC88	CGTCA-motif	cis-acting regulatory element involved in the MeJA-responsiveness	Stress responsive
DoNAC88	TCT-motif	part of a light responsive element	Growth and development
DoNAC88	LAMP-element	part of a light responsive element	Growth and development
DoNAC88	Box 4	part of a conserved DNA module involved in light responsiveness	Growth and development
DoNAC88	Box 4	part of a conserved DNA module involved in light responsiveness	Growth and development
DoNAC88	Box 4	part of a conserved DNA module involved in light responsiveness	Growth and development
DoNAC88	Box 4	part of a conserved DNA module involved in light responsiveness	Growth and development
DoNAC88	Box 4	part of a conserved DNA module involved in light responsiveness	Growth and development
DoNAC88	TGACG-motif	cis-acting regulatory element involved in the MeJA-responsiveness	Stress responsive
DoNAC88	LTR	cis-acting element involved in low-temperature responsiveness	Stress responsive
DoNAC88	MBS	MYB binding site involved in drought-inducibility	Stress responsive
DoNAC88	P-box	gibberellin-responsive element	Hormone responsive
DoNAC89	TC-rich repeats	cis-acting element involved in defense and stress responsiveness	Stress responsive
DoNAC89	MBS	MYB binding site involved in drought-inducibility	Stress responsive
DoNAC89	MBS	MYB binding site involved in drought-inducibility	Stress responsive
DoNAC89	CAT-box	cis-acting regulatory element related to meristem expression	Growth and development
DoNAC89	ABRE	cis-acting element involved in the abscisic acid responsiveness	Hormone responsive
DoNAC89	A-box	cis-acting regulatory element	Growth and development
DoNAC89	G-Box	cis-acting regulatory element involved in light responsiveness	Growth and development
DoNAC89	Box 4	part of a conserved DNA module involved in light responsiveness	Growth and development
DoNAC89	TCA-element	cis-acting element involved in salicylic acid responsiveness	Stress responsive
DoNAC9	HD-Zip 1	element involved in differentiation of the palisade mesophyll cells	Differentiation and specificity
DoNAC9	circadian	cis-acting regulatory element involved in circadian control	Growth and development
DoNAC9	TC-rich repeats	cis-acting element involved in defense and stress responsiveness	Stress responsive
DoNAC9	TC-rich repeats	cis-acting element involved in defense and stress responsiveness	Stress responsive
DoNAC9	MBSI	MYB binding site involved in flavonoid biosynthetic genes regulation	Hormone responsive
DoNAC9	TGACG-motif	cis-acting regulatory element involved in the MeJA-responsiveness	Stress responsive
DoNAC9	WUN-motif	wound-responsive element	Stress responsive
DoNAC9	Box 4	part of a conserved DNA module involved in light responsiveness	Growth and development
DoNAC9	Box 4	part of a conserved DNA module involved in light responsiveness	Growth and development
DoNAC9	Box 4	part of a conserved DNA module involved in light responsiveness	Growth and development
DoNAC9	Box 4	part of a conserved DNA module involved in light responsiveness	Growth and development
DoNAC9	Box 4	part of a conserved DNA module involved in light responsiveness	Growth and development
DoNAC9	MRE	MYB binding site involved in light responsiveness	Growth and development
DoNAC9	TCT-motif	part of a light responsive element	Growth and development
DoNAC9	TCT-motif	part of a light responsive element	Growth and development
DoNAC9	ABRE	cis-acting element involved in the abscisic acid responsiveness	Hormone responsive
DoNAC9	CGTCA-motif	cis-acting regulatory element involved in the MeJA-responsiveness	Stress responsive
DoNAC9	G-Box	cis-acting regulatory element involved in light responsiveness	Growth and development
DoNAC9	GT1-motif	light responsive element	Growth and development
DoNAC9	GT1-motif	light responsive element	Growth and development
DoNAC9	GT1-motif	light responsive element	Growth and development
DoNAC90	ABRE	cis-acting element involved in the abscisic acid responsiveness	Hormone responsive
DoNAC90	ABRE	cis-acting element involved in the abscisic acid responsiveness	Hormone responsive
DoNAC90	ABRE	cis-acting element involved in the abscisic acid responsiveness	Hormone responsive
DoNAC90	ABRE	cis-acting element involved in the abscisic acid responsiveness	Hormone responsive
DoNAC90	ABRE	cis-acting element involved in the abscisic acid responsiveness	Hormone responsive
DoNAC90	ABRE	cis-acting element involved in the abscisic acid responsiveness	Hormone responsive
DoNAC90	CGTCA-motif	cis-acting regulatory element involved in the MeJA-responsiveness	Stress responsive
DoNAC90	CGTCA-motif	cis-acting regulatory element involved in the MeJA-responsiveness	Stress responsive
DoNAC90	G-Box	cis-acting regulatory element involved in light responsiveness	Growth and development
DoNAC90	G-Box	cis-acting regulatory element involved in light responsiveness	Growth and development
DoNAC90	G-box	cis-acting regulatory element involved in light responsiveness	Growth and development
DoNAC90	G-box	cis-acting regulatory element involved in light responsiveness	Growth and development
DoNAC90	ATCT-motif	part of a conserved DNA module involved in light responsiveness	Growth and development
DoNAC90	Box 4	part of a conserved DNA module involved in light responsiveness	Growth and development
DoNAC90	Box 4	part of a conserved DNA module involved in light responsiveness	Growth and development
DoNAC90	Box 4	part of a conserved DNA module involved in light responsiveness	Growth and development
DoNAC90	TGA-box	part of an auxin-responsive element	Hormone responsive
DoNAC90	LTR	cis-acting element involved in low-temperature responsiveness	Stress responsive
DoNAC90	LTR	cis-acting element involved in low-temperature responsiveness	Stress responsive
DoNAC90	LTR	cis-acting element involved in low-temperature responsiveness	Stress responsive
DoNAC90	RY-element	cis-acting regulatory element involved in seed-specific regulation	Differentiation and specificity
DoNAC90	TGACG-motif	cis-acting regulatory element involved in the MeJA-responsiveness	Stress responsive
DoNAC90	TGACG-motif	cis-acting regulatory element involved in the MeJA-responsiveness	Stress responsive
DoNAC90	ARE	cis-acting regulatory element essential for the anaerobic induction	Stress responsive
DoNAC90	MBS	MYB binding site involved in drought-inducibility	Stress responsive
DoNAC90	MBS	MYB binding site involved in drought-inducibility	Stress responsive
DoNAC91	TCT-motif	part of a light responsive element	Growth and development
DoNAC91	TCT-motif	part of a light responsive element	Growth and development
DoNAC91	CGTCA-motif	cis-acting regulatory element involved in the MeJA-responsiveness	Stress responsive
DoNAC91	ABRE	cis-acting element involved in the abscisic acid responsiveness	Hormone responsive
DoNAC91	G-box	cis-acting regulatory element involved in light responsiveness	Growth and development
DoNAC91	chs-CMA2a	part of a light responsive element	Growth and development
DoNAC91	GT1-motif	light responsive element	Growth and development
DoNAC91	GT1-motif	light responsive element	Growth and development
DoNAC91	I-box	part of a light responsive element	Growth and development
DoNAC91	GA-motif	part of a light responsive element	Growth and development
DoNAC91	ARE	cis-acting regulatory element essential for the anaerobic induction	Stress responsive
DoNAC91	TGACG-motif	cis-acting regulatory element involved in the MeJA-responsiveness	Stress responsive
DoNAC91	AE-box	part of a module for light response	Growth and development
DoNAC92	TCA-element	cis-acting element involved in salicylic acid responsiveness	Stress responsive
DoNAC92	TCA-element	cis-acting element involved in salicylic acid responsiveness	Stress responsive
DoNAC92	MRE	MYB binding site involved in light responsiveness	Growth and development
DoNAC92	Box 4	part of a conserved DNA module involved in light responsiveness	Growth and development
DoNAC92	Box 4	part of a conserved DNA module involved in light responsiveness	Growth and development
DoNAC92	G-box	cis-acting regulatory element involved in light responsiveness	Growth and development
DoNAC92	TCT-motif	part of a light responsive element	Growth and development
DoNAC92	TCT-motif	part of a light responsive element	Growth and development
DoNAC92	CGTCA-motif	cis-acting regulatory element involved in the MeJA-responsiveness	Stress responsive
DoNAC92	ARE	cis-acting regulatory element essential for the anaerobic induction	Stress responsive
DoNAC92	TGACG-motif	cis-acting regulatory element involved in the MeJA-responsiveness	Stress responsive
DoNAC92	GARE-motif	gibberellin-responsive element	Hormone responsive
DoNAC92	MBSI	MYB binding site involved in flavonoid biosynthetic genes regulation	Hormone responsive
DoNAC92	LTR	cis-acting element involved in low-temperature responsiveness	Stress responsive
DoNAC93	G-box	cis-acting regulatory element involved in light responsiveness	Growth and development
DoNAC93	ABRE	cis-acting element involved in the abscisic acid responsiveness	Hormone responsive
DoNAC94	G-Box	cis-acting regulatory element involved in light responsiveness	Growth and development
DoNAC94	G-Box	cis-acting regulatory element involved in light responsiveness	Growth and development
DoNAC94	G-box	cis-acting regulatory element involved in light responsiveness	Growth and development
DoNAC94	G-box	cis-acting regulatory element involved in light responsiveness	Growth and development
DoNAC94	TGACG-motif	cis-acting regulatory element involved in the MeJA-responsiveness	Stress responsive
DoNAC94	ABRE	cis-acting element involved in the abscisic acid responsiveness	Hormone responsive
DoNAC94	ABRE	cis-acting element involved in the abscisic acid responsiveness	Hormone responsive
DoNAC94	ABRE	cis-acting element involved in the abscisic acid responsiveness	Hormone responsive
DoNAC94	ABRE	cis-acting element involved in the abscisic acid responsiveness	Hormone responsive
DoNAC94	CGTCA-motif	cis-acting regulatory element involved in the MeJA-responsiveness	Stress responsive
DoNAC94	MBS	MYB binding site involved in drought-inducibility	Stress responsive
DoNAC94	TGA-element	auxin-responsive element	Hormone responsive
DoNAC95	TGA-element	auxin-responsive element	Hormone responsive
DoNAC95	ACE	cis-acting element involved in light responsiveness	Growth and development
DoNAC95	Box 4	part of a conserved DNA module involved in light responsiveness	Growth and development
DoNAC95	Box 4	part of a conserved DNA module involved in light responsiveness	Growth and development
DoNAC95	Box 4	part of a conserved DNA module involved in light responsiveness	Growth and development
DoNAC95	Box 4	part of a conserved DNA module involved in light responsiveness	Growth and development
DoNAC95	TCT-motif	part of a light responsive element	Growth and development
DoNAC95	GA-motif	part of a light responsive element	Growth and development
DoNAC95	chs-CMA1a	part of a light responsive element	Growth and development
DoNAC95	P-box	gibberellin-responsive element	Hormone responsive
DoNAC95	I-box	part of a light responsive element	Growth and development
DoNAC95	3-AF1 binding site	light responsive element	Growth and development
DoNAC96	GTGGC-motif	part of a light responsive element	Growth and development
DoNAC96	TCA-element	cis-acting element involved in salicylic acid responsiveness	Stress responsive
DoNAC96	MRE	MYB binding site involved in light responsiveness	Growth and development
DoNAC96	Box 4	part of a conserved DNA module involved in light responsiveness	Growth and development
DoNAC96	Box 4	part of a conserved DNA module involved in light responsiveness	Growth and development
DoNAC96	ATCT-motif	part of a conserved DNA module involved in light responsiveness	Growth and development
DoNAC96	ATCT-motif	part of a conserved DNA module involved in light responsiveness	Growth and development
DoNAC96	G-Box	cis-acting regulatory element involved in light responsiveness	Growth and development
DoNAC96	G-Box	cis-acting regulatory element involved in light responsiveness	Growth and development
DoNAC96	G-box	cis-acting regulatory element involved in light responsiveness	Growth and development
DoNAC96	G-box	cis-acting regulatory element involved in light responsiveness	Growth and development
DoNAC96	G-box	cis-acting regulatory element involved in light responsiveness	Growth and development
DoNAC96	GT1-motif	light responsive element	Growth and development
DoNAC96	GT1-motif	light responsive element	Growth and development
DoNAC96	GATA-motif	part of a light responsive element	Growth and development
DoNAC96	ABRE	cis-acting element involved in the abscisic acid responsiveness	Hormone responsive
DoNAC96	ABRE	cis-acting element involved in the abscisic acid responsiveness	Hormone responsive
DoNAC96	ABRE	cis-acting element involved in the abscisic acid responsiveness	Hormone responsive
DoNAC96	ABRE	cis-acting element involved in the abscisic acid responsiveness	Hormone responsive
DoNAC96	ABRE	cis-acting element involved in the abscisic acid responsiveness	Hormone responsive
DoNAC97	TATC-box	cis-acting element involved in gibberellin-responsiveness	Hormone responsive
DoNAC97	LTR	cis-acting element involved in low-temperature responsiveness	Stress responsive
DoNAC97	TC-rich repeats	cis-acting element involved in defense and stress responsiveness	Stress responsive
DoNAC97	TC-rich repeats	cis-acting element involved in defense and stress responsiveness	Stress responsive
DoNAC97	ARE	cis-acting regulatory element essential for the anaerobic induction	Stress responsive
DoNAC97	ARE	cis-acting regulatory element essential for the anaerobic induction	Stress responsive
DoNAC97	ARE	cis-acting regulatory element essential for the anaerobic induction	Stress responsive
DoNAC97	P-box	gibberellin-responsive element	Hormone responsive
DoNAC97	P-box	gibberellin-responsive element	Hormone responsive
DoNAC97	I-box	part of a light responsive element	Growth and development
DoNAC97	MBS	MYB binding site involved in drought-inducibility	Stress responsive
DoNAC97	GC-motif	enhancer-like element involved in anoxic specific inducibility	Differentiation and specificity
DoNAC97	TCT-motif	part of a light responsive element	Growth and development
DoNAC97	ABRE	cis-acting element involved in the abscisic acid responsiveness	Hormone responsive
DoNAC97	ABRE	cis-acting element involved in the abscisic acid responsiveness	Hormone responsive
DoNAC97	ABRE	cis-acting element involved in the abscisic acid responsiveness	Hormone responsive
DoNAC97	G-box	cis-acting regulatory element involved in light responsiveness	Growth and development
DoNAC97	GT1-motif	light responsive element	Growth and development
DoNAC97	GT1-motif	light responsive element	Growth and development
DoNAC97	Box 4	part of a conserved DNA module involved in light responsiveness	Growth and development
DoNAC97	Box 4	part of a conserved DNA module involved in light responsiveness	Growth and development
DoNAC97	GCN4_motif	cis-regulatory element involved in endosperm expression	Growth and development
DoNAC97	TCA-element	cis-acting element involved in salicylic acid responsiveness	Stress responsive
DoNAC97	MRE	MYB binding site involved in light responsiveness	Growth and development
DoNAC97	MRE	MYB binding site involved in light responsiveness	Growth and development
DoNAC98	TGACG-motif	cis-acting regulatory element involved in the MeJA-responsiveness	Stress responsive
DoNAC98	TGACG-motif	cis-acting regulatory element involved in the MeJA-responsiveness	Stress responsive
DoNAC98	TCCC-motif	part of a light responsive element	Growth and development
DoNAC98	LTR	cis-acting element involved in low-temperature responsiveness	Stress responsive
DoNAC98	MBS	MYB binding site involved in drought-inducibility	Stress responsive
DoNAC98	MBS	MYB binding site involved in drought-inducibility	Stress responsive
DoNAC98	GA-motif	part of a light responsive element	Growth and development
DoNAC98	P-box	gibberellin-responsive element	Hormone responsive
DoNAC98	G-Box	cis-acting regulatory element involved in light responsiveness	Growth and development
DoNAC98	G-box	cis-acting regulatory element involved in light responsiveness	Growth and development
DoNAC98	GT1-motif	light responsive element	Growth and development
DoNAC98	Sp1	light responsive element	Growth and development
DoNAC98	CGTCA-motif	cis-acting regulatory element involved in the MeJA-responsiveness	Stress responsive
DoNAC98	CGTCA-motif	cis-acting regulatory element involved in the MeJA-responsiveness	Stress responsive
DoNAC98	ABRE	cis-acting element involved in the abscisic acid responsiveness	Hormone responsive
DoNAC98	ABRE	cis-acting element involved in the abscisic acid responsiveness	Hormone responsive
DoNAC98	ABRE	cis-acting element involved in the abscisic acid responsiveness	Hormone responsive
DoNAC98	ABRE	cis-acting element involved in the abscisic acid responsiveness	Hormone responsive
DoNAC98	Box 4	part of a conserved DNA module involved in light responsiveness	Growth and development
DoNAC98	Box 4	part of a conserved DNA module involved in light responsiveness	Growth and development
DoNAC98	Box 4	part of a conserved DNA module involved in light responsiveness	Growth and development
DoNAC98	Box 4	part of a conserved DNA module involved in light responsiveness	Growth and development
DoNAC99	AE-box	part of a module for light response	Growth and development
DoNAC99	TCCC-motif	part of a light responsive element	Growth and development
DoNAC99	TC-rich repeats	cis-acting element involved in defense and stress responsiveness	Stress responsive
DoNAC99	LTR	cis-acting element involved in low-temperature responsiveness	Stress responsive
DoNAC99	TATC-box	cis-acting element involved in gibberellin-responsiveness	Hormone responsive
DoNAC99	GCN4_motif	cis-regulatory element involved in endosperm expression	Growth and development
DoNAC99	Box 4	part of a conserved DNA module involved in light responsiveness	Growth and development
DoNAC99	Box 4	part of a conserved DNA module involved in light responsiveness	Growth and development
DoNAC99	Box 4	part of a conserved DNA module involved in light responsiveness	Growth and development
DoNAC99	Box 4	part of a conserved DNA module involved in light responsiveness	Growth and development
DoNAC99	Box 4	part of a conserved DNA module involved in light responsiveness	Growth and development
DoNAC99	GT1-motif	light responsive element	Growth and development
DoNAC99	Box II	part of a light responsive element	Growth and development
DoNAC99	G-Box	cis-acting regulatory element involved in light responsiveness	Growth and development
DoNAC99	G-Box	cis-acting regulatory element involved in light responsiveness	Growth and development
DoNAC99	G-box	cis-acting regulatory element involved in light responsiveness	Growth and development
DoNAC99	G-box	cis-acting regulatory element involved in light responsiveness	Growth and development
DoNAC99	G-box	cis-acting regulatory element involved in light responsiveness	Growth and development
DoNAC99	G-box	cis-acting regulatory element involved in light responsiveness	Growth and development
DoNAC99	ABRE	cis-acting element involved in the abscisic acid responsiveness	Hormone responsive
DoNAC99	ABRE	cis-acting element involved in the abscisic acid responsiveness	Hormone responsive
DoNAC99	ABRE	cis-acting element involved in the abscisic acid responsiveness	Hormone responsive
DoNAC99	ABRE	cis-acting element involved in the abscisic acid responsiveness	Hormone responsive

## Sheet: Table S2
Table S2. The FPKM value of each DoNAC genes in different organs
GeneID	tissues
	sepal	lip	stem	leaf	root	root tip	column	flower buds
DoNAC1	6.015	4.14449	14.989	14.898	21.0606	4.066	15.3888	21.7473
DoNAC10	4.86689	29.1013	4.7521	1.89059	9.02649	12.3037	4.23681	12.3597
DoNAC100	0.494216	0.362497	0	0	0.166	0.722924	2.47384	2.64026
DoNAC101	0.708059	0.259673	0.701525	1.64013	2.14044	0.258932	0	0
DoNAC102	0	0.0838697	0	0.0756759	0	0.0836302	0.0763152	0
DoNAC103	0.12212	0	0	0.969856	49.0988	0.133975	0	0
DoNAC104	7.55263	4.76068	0.233842	0	31.8688	6.64592	1.49646	0.840595
DoNAC105	5.62228	5.58225	6.38558	0.68066	5.66533	9.62822	13.8655	9.08407
DoNAC106	0.10626	0.116909	0	0.42195	0.321221	0	0.531894	0.794745
DoNAC107	11.5113	5.95995	10.5664	1.34442	5.62912	9.28583	20.5062	16.0977
DoNAC108	0.088935	0.195696	0	0	0	0	0	0
DoNAC109	0.494216	0.543746	0	0.163541	0.83	0.722924	2.47384	2.64026
DoNAC11	7.5141	6.88929	70.4771	22.1298	38.7415	10.4418	47.2664	4.68332
DoNAC110	222.588	224.027	7.36956	1.29222	17.0515	15.9125	202.359	10.9277
DoNAC12	20.432	25.4085	13.8724	10.4678	17.1745	25.0704	17.0284	18.9496
DoNAC13	15.9612	19.945	8.85661	6.14362	13.3748	16.3905	16.2085	14.4046
DoNAC14	8.81352	6.43432	41.4575	8.25883	1.162	3.70499	6.92675	5.80857
DoNAC15	1.53797	1.62442	2.68185	1.71001	7.4388	3.37455	1.66287	4.14104
DoNAC16	0	0.22505	0	0	0.412233	0	0	0
DoNAC17	2.65557	2.84274	0.924427	0	375.132	2.67714	0.574818	0.0766859
DoNAC18	0	0.643001	94.769	0	3.92603	73.6271	0.195028	1.24888
DoNAC19	0	0	0	0	0	0.228211	0	0
DoNAC2	1.25584	0	0	0	0	0	0.342886	0
DoNAC20	1.30103	0	8.50755	0.0861047	5.94315	2.7595	2.34447	0.834061
DoNAC21	799.908	232.108	12.7657	5.1002	89.4861	165.331	1151.53	20.3888
DoNAC22	0	0.30864	0	0	10.0349	0	0	0
DoNAC23	0	0	0	0	0.231159	0.922798	0.497594	0.245108
DoNAC24	0	0.189516	2.13329	0	3.29787	0.566925	5.77693	9.29433
DoNAC25	5.11053	2.12981	0	0.461217	0.780252	0.679594	0.620151	0.579136
DoNAC26	0.461681	0.0846584	1.60097	5.19435	1.39565	2.87017	0.231099	0.082215
DoNAC27	655.623	407.358	6.86888	3.34822	31.7199	36.796	691.997	17.8181
DoNAC28	0	0	9.69798	1.49495	0.758712	10.2429	0.301515	0
DoNAC29	1.08537	0	65.8448	0.165766	13.04	153.33	5.60008	4.72792
DoNAC3	9.23515	1.47063	1.80591	0	0.979564	3.73272	0.243302	0
DoNAC30	6.43984	13.657	6.65782	0.741221	7.99388	8.39609	5.13894	0
DoNAC31	24.9194	17.251	21.5455	2.68693	19.3734	14.3348	6.91421	1.59553
DoNAC32	2.31728	0.84984	0.7653	1.19282	0.259448	0.941571	2.4058	1.10042
DoNAC33	0.481295	0	0	0	0	0	0	0
DoNAC34	100.843	69.3905	70.7969	25.8568	66.507	50.1177	32.9694	17.3387
DoNAC35	261.926	856.142	498.475	604.196	54.2304	122.267	280.992	47.7291
DoNAC36	11.6056	9.99468	7.93508	4.52752	13.8989	10.1695	18.4858	20.6009
DoNAC37	0	0	0.159997	0.160313	0.813618	3.01179	1.61668	3.10578
DoNAC38	0.939562	1.03372	0.698169	0.116592	1.0651	0.128847	0.117576	3.63909
DoNAC39	0.732718	0.503844	0	0	0.646037	0	0	0.880743
DoNAC4	0.430633	0	0.284439	12.1126	0	0	0.287409	0.230058
DoNAC40	13.822	10.4878	16.9214	0.236579	0.960544	2.70161	4.77155	0.679005
DoNAC41	4.5873	2.92196	0.877098	0.239682	29.1131	6.09212	1.61138	2.06373
DoNAC42	298.644	1117.47	473.574	623.021	70.8596	213.612	401.478	96.2823
DoNAC45	17.8122	21.0312	20.4456	5.82235	18.6052	23.5926	11.9605	12.7651
DoNAC46	2.43512	1.286	1.25458	2.61082	6.08535	1.49605	1.95028	0.208147
DoNAC47	5.51034	5.23586	2.9779	2.98379	8.83357	1.09914	2.5075	0
DoNAC48	0	0	0.435834	0	0.443262	1.15823	0.440385	0.188004
DoNAC49	0.0781721	0.0860065	0.929409	1.08645	2.6782	0.857609	0.469557	1.92105
DoNAC50	0.130564	0.143649	0.258719	0.25923	1.84189	1.14591	0.26142	0.697515
DoNAC51	2.33772	3.64367	1.15807	4.93154	3.92603	0.961747	1.85276	0.312221
DoNAC52	455.488	385.163	185.142	211.841	79.7871	158.967	206.893	42.5124
DoNAC53	42.3161	45.224	31.5665	21.1602	65.3846	73.7468	41.9142	59.3574
DoNAC54	2.2211	1.3785	10.2131	0.734987	8.72289	13.8081	2.10956	3.89443
DoNAC55	0.460238	0.253182	17.0997	0.989935	1.54587	13.9694	0.998298	0.245874
DoNAC56	75.3498	41.472	2.27394	3.24387	23.754	21.8077	62.972	2.28599
DoNAC57	118.391	154.412	15.0152	4.56491	62.1939	50.0921	130.972	14.0475
DoNAC58	8.61399	1.84513	0.0755265	0.227028	9.06401	0.0836302	0.915782	0
DoNAC59	0.91476	0	44.5607	1.66487	12.1366	111.395	10.9894	5.53853
DoNAC6	13.9022	2.70857	19.2978	13.5855	10.7254	3.89238	2.75455	0.696281
DoNAC60	0.466655	1.02685	0	0	1.22259	0.102391	0	0.797767
DoNAC61	0.31071	0	0	0	0.417451	0	2.28108	2.87718
DoNAC62	0.973498	0.0765043	0.275576	0	1.47143	1.52572	1.94917	2.97185
DoNAC63	122.092	52.8413	33.1758	11.4091	111.589	3.11317	12.7129	4.62376
DoNAC64	0	0	0.0874804	0	0	0	0	0.0943402
DoNAC65	5.90432	5.32822	3.08924	0.592726	22.9959	4.07573	1.39471	3.75678
DoNAC66	54.4409	4.8369	2.17787	35.6422	0.295331	0.482309	12.3968	21.8424
DoNAC67	312.71	30.8288	48.6946	32.212	28.7434	90.5623	321.026	23.8913
DoNAC68	1.10072	0.968826	0	0	0.22183	0	0.330585	0.352824
DoNAC69	64.1231	150.657	26.5056	3.28552	52.1081	129.652	111.133	5.89361
DoNAC7	0.859894	0.258019	0.464705	0.310416	0	0	0.313038	0.0835241
DoNAC70	0.342105	0	0.677897	0	1.12036	0.562974	0.856219	1.0052
DoNAC71	5.28838	4.94013	1.77948	0.594332	12.4675	10.2899	1.19871	0.106612
DoNAC72	0	0	0	0	0	0.474101	0	0
DoNAC73	2.275	0.79042	4.4487	0.772632	4.58484	7.02779	2.15767	3.07043
DoNAC74	0	0	0	0	0.0772937	0.168306	0.0767921	0.163916
DoNAC75	0.839181	2.07739	5.40434	1.24962	0	1.15081	1.05015	2.24159
DoNAC76	21.5508	64.5412	25.8395	22.5546	0.736131	12.663	29.4736	24.8216
DoNAC77	0.675579	1.07363	9.51958	0.0745187	17.4726	33.1053	1.65326	0.240611
DoNAC78	0	0.183715	0	0	0.673034	0.36638	0.334333	0.535236
DoNAC79	42.6785	55.493	32.243	18.9439	28.5638	46.3872	24.0979	29.3568
DoNAC80	66.3389	94.3079	2.36796	9.42643	4.36099	11.3385	26.7075	1.38035
DoNAC81	3.19435	2.0347	3.49802	1.41866	27.021	28.6811	4.96519	8.26317
DoNAC82	33.653	31.4679	32.1441	19.6354	21.8663	54.4823	38.0355	25.3143
DoNAC83	4.72315	3.858	0.921732	2.48649	1.94699	2.82636	7.66578	4.74066
DoNAC84	0	0	0	0.045547	1.0171	0.201338	0	0
DoNAC85	0.17659	0.145716	1.79335	0.0438267	0.800741	1.5983	0.0883938	0
DoNAC86	0.0864298	0	0	0	0.522549	0.853381	0	0
DoNAC87	64.8776	73.0163	77.5441	31.0954	49.5096	60.6581	63.7504	32.5845
DoNAC88	10.2275	10.1636	13.8595	5.69888	20.2127	21.1378	7.92693	20.3749
DoNAC89	1.72686	1.4928	7.94357	0.489802	1.24291	19.8922	21.6099	17.3965
DoNAC9	0.34941	0.0961069	0.173093	0.173435	9.33026	0.287497	0.26235	0
DoNAC90	61.1056	22.9266	22.7766	13.6194	10.4615	6.34579	8.46338	6.57645
DoNAC91	0	0	0	0	0	0.27019	0.0821856	0
DoNAC93	0.374749	0	0	0	0.377618	0	1.1255	1.60162
DoNAC94	0.38962	0.190519	0.214458	0	0.305358	0.664912	0.476734	0.971355
DoNAC95	0	0	0.42791	0	0	0	0.072063	0
DoNAC96	0	0	3.03994	0	0	0	0	0
DoNAC97	0	0	0	0	0.899418	0.489617	0	0
DoNAC98	86.3249	112.272	85.3917	37.2359	181.336	108.321	69.7169	34.183
DoNAC99	0.859894	0.258019	0.309803	1.55208	0.157541	0	0.469557	0.334097

## Sheet: Table S3
Table S3. The FPKM value of each DoNAC genes under cold and control treatments.
GeneName	Cold1	Cold2	Cold3	Control1	Control2	Control3	log2FC	pvalue	padj	significant
DoNAC1	11.1252	8.85118	9.48124	11.1597	9.93059	10.8844	-0.0654353	0.753638	0.865615	FALSE
DoNAC10	5.06963	9.8023	7.29531	7.96223	6.94414	6.5471	0.0943383	0.75019	0.863648	FALSE
DoNAC100	0.140958	0	0.149462	0.157596	0	0.152912	-0.0180334	0.994333	1	FALSE
DoNAC101	0.20195	0.904828	1.71307	1.35472	0	1.97168	-0.182132	0.886847	0.942589	FALSE
DoNAC102	0.717485	1.60733	2.07483	0.218775	0.0728626	0.141515	3.39949	0.000112321	0.000848006	up
DoNAC104	0.605849	0	0	1.50525	0.827177	1.60656	-2.62013	0.0162156	0.0574348	FALSE
DoNAC105	0.469335	0.52571	0.373238	1.5742	0.917498	1.40013	-1.458	0.076874	0.189666	FALSE
DoNAC107	0.724233	0	0.460756	0.647775	0.809026	1.72843	-1.35798	0.236145	0.421927	FALSE
DoNAC109	0.281916	0	0.298925	0	0.157461	0	1.86319	0.475048	1	FALSE
DoNAC11	2.67892	4.08096	4.20401	5.39124	3.35168	2.32489	0.042749	0.925459	0.962938	FALSE
DoNAC110	29.5948	40.9914	37.7913	32.1986	29.8604	146.197	-0.901552	0.235358	0.421062	FALSE
DoNAC12	13.075	17.8595	15.3066	29.0381	34.4987	35.1707	-1.04775	3.40689e-08	5.45494e-07	down
DoNAC13	9.4138	12.282	10.1708	18.1197	19.0203	19.5926	-0.784841	2.92362e-06	3.23859e-05	down
DoNAC14	1.48006	1.18417	1.41989	3.70351	6.37718	3.8228	-1.7165	4.67947e-05	0.000393019	down
DoNAC15	0.421108	1.70987	1.89768	0.941628	1.64644	0.970743	0.223994	0.718227	0.843354	FALSE
DoNAC17	0.614115	0.34394	0.520933	0.961245	0.274406	0.999294	-0.534771	0.485159	0.674036	FALSE
DoNAC18	0.0833442	0.18671	0.176745	0.186364	0	0.0904123	0.747546	0.677072	1	FALSE
DoNAC2	0.488436	0.984789	0.310743	0.218436	0.218249	0.211943	1.49627	0.179076	0.349466	FALSE
DoNAC20	0.296859	1.41319	2.046	1.57652	2.48711	2.09322	-0.666645	0.307674	0.504727	FALSE
DoNAC21	619.267	839.494	654.631	387.255	309.134	567.176	0.788707	0.00129206	0.00701887	up
DoNAC25	1.39135	4.37857	4.98789	1.33335	2.59041	2.22808	0.850741	0.108429	0.244744	FALSE
DoNAC26	9.15167	13.4221	20.385	4.04859	3.89803	8.14221	1.46754	0.000198176	0.00138938	up
DoNAC27	16.6739	24.0643	32.8098	22.5856	22.5663	89.2225	-0.823938	0.101612	0.232886	FALSE
DoNAC28	0.386554	0	0	0.432181	0	0	-0.064156	0.982522	1	FALSE
DoNAC29	4.50059	0.0800188	0.37874	1.35779	1.19703	0.309985	0.854768	0.431037	0.626352	FALSE
DoNAC3	0.103974	0.232926	0.110247	1.04622	0.232294	1.12792	-2.39002	0.0503735	0.138238	FALSE
DoNAC30	2.07632	5.00924	4.40317	25.714	60.1263	57.956	-3.60852	6.0247e-20	4.2149e-18	down
DoNAC31	3.11448	5.36704	3.97979	26.9639	47.1911	47.9935	-3.25478	8.0732e-25	9.07037e-23	down
DoNAC32	0.440617	0.493542	0.2336	4.35153	4.51187	4.54085	-3.47504	3.78276e-11	9.71897e-10	down
DoNAC34	41.3054	41.4964	39.7765	39.3321	48.8135	37.9099	0.0086058	0.960699	0.981238	FALSE
DoNAC35	198.026	331.403	334.187	324.37	431.783	437.564	-0.419783	0.0891335	0.211772	FALSE
DoNAC36	5.48863	6.78757	4.13776	4.78859	5.81227	5.36902	0.0832946	0.741294	0.858402	FALSE
DoNAC37	0.69088	0.309546	0.146512	0	0.154354	0	2.85495	0.155237	1	FALSE
DoNAC38	0.301475	0.787936	0	1.01118	1.23483	2.61633	-2.14164	0.0263701	0.0842818	FALSE
DoNAC39	0	0	0	0.788569	0.525263	0.425073	-5.1904	0.00152056	0.00804907	down
DoNAC4	9.45738	15.6149	11.0698	8.51388	6.99736	5.86253	0.806813	0.00328905	0.0154162	up
DoNAC40	0.20391	0.609075	0.360354	10.1071	11.9207	7.44717	-4.62177	1.83795e-21	1.49948e-19	down
DoNAC41	1.51495	1.46552	1.60635	2.07872	1.07693	1.41933	0.0603158	0.90161	0.949714	FALSE
DoNAC42	490.253	762.884	695.483	810.335	975.248	962.671	-0.448729	0.0297811	0.0929324	FALSE
DoNAC45	14.6833	23.9419	21.6787	30.755	33.0125	23.9937	-0.492833	0.0774972	0.190846	FALSE
DoNAC46	1.66688	7.18835	5.12561	5.87046	3.35168	5.42474	-0.0205454	0.967381	0.985228	FALSE
DoNAC47	2.14314	6.48152	3.86314	7.42793	4.06989	4.1848	-0.282728	0.619917	0.777487	FALSE
DoNAC48	0.677508	0.337283	0.0798204	0.504986	0.504554	0.0816628	0.062804	0.956305	0.978899	FALSE
DoNAC49	0.200663	0.224766	0.21277	1.72001	0.373595	2.10425	-2.6655	0.00224755	0.0112293	down
DoNAC5	0	0	0.420187	0	0.221337	0	0.910783	0.798606	1	FALSE
DoNAC50	0.223434	0.125136	0.118457	0.874324	0.499186	1.69667	-2.65955	0.0213152	0.071279	FALSE
DoNAC51	4.16721	11.7628	7.06981	12.1136	7.26197	11.2111	-0.365894	0.348528	0.546569	FALSE
DoNAC52	260.078	330.401	275.231	446.912	510.671	631.427	-0.830404	1.58152e-05	0.000148913	down
DoNAC53	67.3086	83.6081	63.4305	131.79	110.918	134.496	-0.766969	4.6891e-06	4.9574e-05	down
DoNAC54	0.974606	0.76417	0.671714	0.708269	0.598792	0.581492	0.405707	0.473605	0.663162	FALSE
DoNAC55	0.196901	0	0	0.293523	0	0	-0.477721	0.864868	1	FALSE
DoNAC56	260.387	440.274	328.19	101.37	50.1955	87.3082	2.15903	8.33516e-15	3.51362e-13	up
DoNAC57	160.319	372.994	331.58	97.2111	75.8328	130.151	1.56094	7.34853e-07	9.20388e-06	up
DoNAC58	0	0.0730606	0	1.82312	0.364313	1.27363	-5.48296	0.000161645	0.00116405	down
DoNAC59	7.82711	0.292242	0.968256	2.77115	0.437175	0.84909	1.23697	0.241657	0.428835	FALSE
DoNAC6	9.85085	9.71555	13.467	10.8058	9.41238	9.47649	0.208811	0.385439	0.583428	FALSE
DoNAC60	0	0	0	0.0892845	0.802873	0.173262	-4.47453	0.0281897	0.0889187	FALSE
DoNAC62	0.475983	0	0	0.199562	0	0	1.34361	0.596202	0.759828	FALSE
DoNAC63	5.64525	10.2669	8.23857	26.8073	24.5467	33.7808	-1.77256	1.93417e-11	5.12845e-10	down
DoNAC65	0.567642	0.699407	0.481511	0.317322	0.760921	0.862094	-0.111978	0.872799	0.936258	FALSE
DoNAC66	24.9525	36.5874	34.5017	17.2434	22.8314	23.192	0.648469	0.00517312	0.0225193	up
DoNAC67	81.2298	128.37	118.874	66.9072	52.4943	73.9697	0.814745	0.00029969	0.00199834	up
DoNAC68	0.0941827	0.527478	0.39946	1.2636	0.736467	2.55425	-2.12713	0.0168811	0.0593558	FALSE
DoNAC69	3.06782	2.51115	4.00358	27.1756	22.8027	26.1119	-2.9329	9.98107e-24	1.02577e-21	down
DoNAC70	0.512262	0.655764	1.93989	0.818182	2.61594	3.65178	-1.14008	0.111248	0.249639	FALSE
DoNAC71	1.62216	2.19954	1.72003	7.35001	4.48253	8.61343	-1.83662	4.8789e-06	5.13146e-05	down
DoNAC73	1.69047	1.26234	1.73814	1.48909	2.11728	1.61154	-0.100533	0.808385	0.900179	FALSE
DoNAC74	0	0	0.139187	0.440284	0.146636	0.0711997	-2.15869	0.251618	0.440896	FALSE
DoNAC75	1.43609	2.2118	1.90341	1.2042	2.40633	0.194734	0.593711	0.502082	0.687179	FALSE
DoNAC76	38.8801	94.5222	85.8981	33.8949	17.8756	19.1222	1.68616	1.20134e-06	1.43873e-05	up
DoNAC77	3.72526	0.431661	0.204311	1.65163	1.00448	0.278702	0.636072	0.518715	0.6999	FALSE
DoNAC79	48.5773	55.8541	49.8558	39.3131	35.4953	28.1492	0.635252	0.000480525	0.00300498	up
DoNAC80	43.7189	98.8691	110.939	155.907	278.948	204.815	-1.28827	0.000155618	0.00112431	down
DoNAC81	1.72625	1.4502	0.838934	1.60834	1.20523	1.48251	-0.0471176	0.928706	0.964575	FALSE
DoNAC82	25.3859	31.9811	28.4667	33.4191	36.9267	38.2373	-0.291734	0.0977639	0.226354	FALSE
DoNAC83	0.48986	0.411525	0.259707	1.09536	0.889221	4.25123	-2.3836	0.00174161	0.0090149	down
DoNAC84	0	0.0439729	0	0.175565	0.0877074	0	-2.4912	0.294533	1	FALSE
DoNAC85	0.151099	0.634681	0.240323	0.591269	0.126592	0.491739	-0.197728	0.818331	0.906276	FALSE
DoNAC87	28.4987	44.3183	36.1417	53.6841	59.8393	52.5104	-0.5604	0.00478157	0.0210779	down
DoNAC88	17.5023	14.7983	11.9731	10.4153	11.4786	6.55344	0.689011	0.0117604	0.0440681	up
DoNAC89	1.16096	1.30041	0.895272	1.29799	2.71166	2.17535	-0.840181	0.16356	0.329019	FALSE
DoNAC9	0.298972	0.0837207	0.0792523	0	0.0834937	0	2.43517	0.260828	1	FALSE
DoNAC90	43.1476	77.755	57.7268	87.4716	77.5442	138.218	-0.718753	0.0112658	0.0426125	down
DoNAC94	0.185209	0.0829824	0.0392767	0.0828283	0.0413787	0.2411	-0.200527	0.878952	0.939544	FALSE
DoNAC97	0	0.213868	0.202454	0.213471	0	0	0.91544	0.766203	1	FALSE
DoNAC98	48.2591	61.7214	47.4173	171.497	187.562	232.703	-1.86549	6.98248e-21	5.36639e-19	down
DoNAC99	0.60199	0.74922	0.709232	1.86957	1.1955	1.66889	-1.14979	0.0376721	0.110888	FALSE

## Sheet: Table S4
Table S4. The information of RNA-seq data using in this study
SRA accession	Tissue/stress	Instrument
SRS1751413	flower buds	Illumina HiSeq 2000
SRS1751412	lip	Illumina HiSeq 2000
SRS1751411	leaf	Illumina HiSeq 2000
SRS1751410	stem	Illumina HiSeq 2000
SRS1751409	root tip	Illumina HiSeq 2000
SRS1751408	root	Illumina HiSeq 2000
SRS1751407	sepal	Illumina HiSeq 2000
SRS1751406	column	Illumina HiSeq 2000
SRS1328037	CK	Illumina HiSeq 2500
SRS1328036	CK	Illumina HiSeq 2500
SRS1324470	CK	Illumina HiSeq 2500	S
SRS1324469	Cold	Illumina HiSeq 2500
SRS1324433	Cold	Illumina HiSeq 2500
SRS1324432	Cold	Illumina HiSeq 2500

## Sheet: Table S5
Table S5. Primers used for qPCR analysis in this study .
Gene	Forward Primer (5'-3')	Reverse Primer (5'-3')	PCR Size
DoNAC26	GCTCCTTCTCAATCTCAGAAGCAG	GTAGCTGAGTCCAAGTTGCGAAT	320
DoNAC30	TCCATGATATTGGACGAATGGGTG	GGTTGCTGAATCTTCAGTAGGAG	290
DoNAC32	CTCCTTTGGTTCAGCTCCAACAC	CTGGCTCTGATGGCTTCATCAT	283
DoNAC39	CTCGAACCCCAATTGCATCCAAG	CTCACCCCAATTCCCTTCTTCG	291
DoNAC40	AACCAGCAATAAGAGCCCTCC	CTTCAGAGTTCCACTGTCCAGCT	289
DoNAC56	CGATAATCGCCGAGGTCGATT	CGCTGCGATTGACATTAGCAAG	756
DoNAC57	CCAGGTCTGCAAAGGATGAATGG	GGAGGGTTGGATGAATATGGAAGG	294
DoNAC58	TCCACACCTCATCAGGATGAATGG	GAGTTAGACGAAGCTCCCAACAT	316
DoNAC76	AATCCTCTGCTGCTTCAGCTC	TTGGCAGTCCTCGGAAGCAAG	319
DoNAC102	TTGTCCGTTCCTCAGCCTCCTA	CGACGATTCGAGCAGAGGCAT	302
